# Supplementary material for: Interspecific Variation in the Unsaturation Level of Seed Oils Were Associated With the Expression Pattern Shifts of Duplicated Desaturase Genes and the Potential Role of Other Regulatory Genes
Source: Front Plant Sci. 2021 Jan 13;11:616338. doi: 10.3389/fpls.2020.616338 (PMC7838364; doi:10.3389/fpls.2020.616338)
Supplement: Supplementary file 1 [file Table_1.XLSX]

## Sheet: Table S1
Supplementary Table S1. Primers used in this study
Primer Name	Primer sequence (5’— 3’)
RACE
FAD3-2-3’-RC	GATTACGCCAAGCTTGACCTGCCCTGGTTGAATAGCCTTGTG
FAD3-2-5’-RC	GATTACGCCAAGCTTTAAGCATGGGGACAGGCCCAACAAC
FAD3-3-3’-RC	GATTACGCCAAGCTTTCATGAGATACACAGTGCCCTTCCCCAT
FAD3-3-5’-RC	GATTACGCCAAGCTTAACATGGGTGCCAATGTCATGGTGGA
FAD2-2-3’-RC	GATTACGCCAAGCTTTCGGCCAGAAACCAAGACACCAGATTC
FAD2-2-5’-RC	GATTACGCCAAGCTTACACTCCTTCGTCTCCCTCCACATAGCC
cDNA cloning
FAD3-2-F	GGCAGAACCAATTTGAATGAGAT
FAD3-2-R	CATCTCGCATTCCACTTCTTTT
FAD3-3-F	GACTGAAATCTGTGAACCGAAGG
FAD3-3-F-PL	AATCCAAGCAGCCACAGTTCA
FAD3-3-R	TGATGCAACCCTTATTAGTAACCTC
FAD3-1-F	GCCATAGGATCAAACCATTCAT
FAD3-1-R	TGCTCAGTCCTCGGAGAATACA
FAD7-F	TTCCCGGATTCTTGATTATGAG
FAD7-R	AATGGCTTTGGTCATCCTCAC
FAD2-1-F	GACTGGGCGAGTTTCTGCA
FAD2-1-R	TCTCCCTTGACTGACTGAGACG
FAD2-2-F	AGGCGGCGAGTAGCTTCTT
FAD2-2-R	TCCCCTACCTGCACTTTCATAC
FAD6-F	TACAGAGGTAAGGCAAGTCGTTG
FAD6-R	CGATCCAACGTGCAAGAGTAA
RT-qPCR
FAD3-2-F-Q	CCCTGGTTGAATAGCCTTGTG
FAD3-2-R-Q	CAGAGGAAATGGCACTGTGAAT
FAD3-3-F-Q	GTTCCGTTGACTGAGAAGGTGTA
FAD3-3-R-Q	AGCAAACAGATAGAAAGGGTAAGC
FAD3-1-F-Q	GAAGTCCAGGAAAGAAAGGCTC
FAD3-1-R-Q	CGACAACACCCACAATAAAGG
FAD7-F-Q	GCCTCTACCGTTTCACCTTATTG
FAD7-R-Q	AATGGCTTTGGTCATCCTCAC
FAD2-1-F-Q	CGTCGCCACCACTCTAACAC
FAD2-1-R-Q	CATAGCAAGTAAACCAGCATCAGA
FAD2-2-F-Q	TCGGACAGGTCAAGAAGGC
FAD2-2-R-Q	GAACCCATACACCAGTTAGGACAC
FAD6-F-Q	TGTTGGGTGGATTAAGTTCTGG
FAD6-R-Q	AAGGTATGTGAGGTGCTGTATGATG
SAD1-F-Q	GGATTCAGTATCTCATCGGGTCT
SAD1-R-Q	GCAGTTATCTTGGTGTAGGCAGTC
SAD2-F-Q	GATGGAGTCCGAGATGAAACG
SAD2-R-Q	CACTCGCCCAGACAGGTAAAG
PDCT-F-Q	GTCACCGCTGCTGAATACCT
PDCT-R-Q	CACGGCAAGTGAACATAAAGAGT
DGAT1-F-Q	TACCAGCCAACCTATCCTCGT
DGAT1-R-Q	TTCTACAATAAATCCCATAACTCCG
DGAT2-F-Q	TCACGGTGTTTGGATTGCTT
DGAT2-R-Q	TCACTACTTGCGAGGACCTTTAT
DGAT3-F-Q	GTGTGTCGGTCGGTACTGGA
DGAT3-R-Q	GCATCTCGGCAACGCATA
PDAT1-F-Q	TGCCTCCAGGTGCGAAAT
PDAT1-R-Q	CCTCCGAAACAACCCATCC
PDAT2-F-Q	TCGTAAGGGAGTATCAGCACAAG
PDAT2-R-Q	CCAGAAGCACCAGCAGCAA
PDAT-related-F	TGGAAGGGTGGGAACAGAA
PDAT-related-R	CGTGGAGGGTAAGACTCTAGGATA
Reference gene selection
REF-1-F	CTATGTCTTACGAGGCTCAGTCAG
REF-1-R	CAATACACCCTTCCCATCACC
REF-2-F	TGGCGAGGCTAAAGGAGTTG
REF-2-R	CAGATAGTCAGCAGCACCAGAGTA
REF-3-F (selected)	CGGACGATTTGCTCCTAAGAA
REF-3-R (selected)	CACAGACCTCCCAGAACCACA
PUF1639-F	AAACGAGTCGGTTGAAGATGAG
PUF1639-R	TATGCGGTGGATTTCGGAG
RPS9-F	GCAGTTGCCTCCACATTATCG
RPS9-R	ACTCCTTGGCGTCACGGTA

## Sheet: Table S2
Supplementary Table S2. Summary of transcriptome sequencing and assembly results of P. ostii and P. ludlowii
Species	Total Clean Bases (Gb)	Clean Reads Ratio	Total Unigenes Number	Average Unigene Length (bp)	N50 (bp)	Overall Annotation Ratio
P. ostii	11.06	0.8358	54655	911	1447	0.6359
P. ludlowii	11.04	0.805	57665	868	1328	0.5931

## Sheet: Table S3
Supplementary Table S3. Summary of the time-course expression data of the seeds at different growth stages in P. ostii and P. ludlowii
Sample	Clean Data Size(bp)	Clean Reads Number	Clean Data Rate (%)	Total Mapped reads (%)
Po-0DAF-1	1093305101	22312349	99.83	90.64
Po-0DAF-2	1093229102	22310798	99.83	91.96
Po-0DAF-3	1093126202	22308698	99.82	92.9
Po-40DAF-1	1092561722	22297178	99.76	94.42
Po-40DAF-2	1092806477	22302173	99.79	93.8
Po-40DAF-3	1224627355	24992395	99.74	94.71
Po-50DAF-1	1216119534	24818766	99.73	94.49
Po-50DAF-2	1092660065	22299185	99.76	94.64
Po-50DAF-3	1296906324	26467476	99.73	94.75
Po-60DAF-1	1093050693	22307157	99.81	92.64
Po-60DAF-2	1093281140	22311860	99.82	94.09
Po-60DAF-3	1093019823	22306527	99.8	93.68
Po-100DAF-1	1091853476	22282724	99.69	93.04
Po-100DAF-2	1092089558	22287542	99.71	93.09
Po-100DAF-3	1092651931	22299019	99.77	93.06
Pl-0DAF-1	1091539631	22276319	99.66	96.28
Pl-0DAF-2	1092120183	22288167	99.72	96
Pl-0DAF-3	1091033167	22265983	99.62	95.64
Pl-40DAF-1	1291556994	26358306	99.78	93.35
Pl-40DAF-2	1343183590	27411910	99.76	93.76
Pl-40DAF-3	1092577843	22297507	99.76	94.72
Pl-50DAF-1	1223493348	24969252	99.74	94.68
Pl-50DAF-2	1191505413	24316437	99.72	94.53
Pl-50DAF-3	1092522963	22296387	99.75	94.78
Pl-60DAF-1	1092470092	22295308	99.74	92.92
Pl-60DAF-2	1092105728	22287872	99.72	92.81
Pl-60DAF-3	1092668689	22299361	99.76	94.61
Pl-100DAF-1	1087715671	22198279	99.32	94.88
Pl-100DAF-2	1089153821	22227629	99.45	86.11
Pl-100DAF-3	1089294598	22230502	99.46	94.85

## Sheet: Table S4
Supplementary Table S4. Gene list of DEG clusters (P. ostii)
Cluster 1	Cluster 2	Cluster 3	Cluster 4	Cluster 5	Cluster 6	Cluster 7	Cluster 8	Cluster 9	Cluster 10
Unigene15984_F	CL3824.Contig3_F	Unigene23553_F	Unigene940_F	Unigene16633_F	Unigene2672_F	CL315.Contig6_F	CL3876.Contig1_F	Unigene2316_F	CL6514.Contig1_F
Unigene4956_F	Unigene25892_F	Unigene17611_F	CL1756.Contig9_F	CL1011.Contig2_F	Unigene13641_F	Unigene35859_F	CL6862.Contig2_F	CL7.Contig1_F	CL1091.Contig3_F
Unigene14384_F	Unigene3407_F	Unigene31353_F	Unigene20091_F	Unigene4301_F	CL1470.Contig3_F	CL3263.Contig1_F	Unigene12512_F	Unigene2309_F	CL237.Contig4_F
CL501.Contig5_F	Unigene29138_F	Unigene21725_F	CL617.Contig3_F	CL1414.Contig2_F	Unigene22570_F	CL2026.Contig1_F	Unigene12931_F	Unigene35931_F	CL1461.Contig2_F
CL3966.Contig3_F	Unigene13181_F	CL4770.Contig2_F	Unigene11387_F	Unigene10774_F	Unigene34501_F	CL2845.Contig1_F	Unigene17321_F	CL1556.Contig1_F	CL1416.Contig10_F
Unigene31832_F	CL5241.Contig2_F	Unigene6552_F	CL3201.Contig1_F	Unigene22196_F	Unigene14892_F	Unigene33029_F	CL263.Contig3_F	Unigene2318_F	CL3171.Contig1_F
Unigene6959_F	Unigene33884_F	Unigene25775_F	Unigene2860_F	CL431.Contig2_F	Unigene17459_F	Unigene26169_F	CL1625.Contig2_F	Unigene19092_F	CL107.Contig8_F
Unigene8090_F	CL6213.Contig2_F	Unigene26245_F	CL6175.Contig1_F	CL4514.Contig1_F	Unigene32576_F	CL268.Contig3_F	Unigene32724_F	CL237.Contig3_F	CL3171.Contig2_F
Unigene30228_F	CL6339.Contig2_F	Unigene10364_F	Unigene26426_F	CL2195.Contig2_F	CL3962.Contig1_F	CL2798.Contig1_F	CL1764.Contig1_F	CL3200.Contig1_F	CL23.Contig3_F
CL5119.Contig2_F	Unigene9234_F	CL2659.Contig4_F	CL311.Contig3_F	Unigene8284_F	CL3883.Contig1_F	Unigene580_F	Unigene6978_F	Unigene2319_F	Unigene22379_F
Unigene23233_F	Unigene35421_F	Unigene1863_F	CL5960.Contig2_F	Unigene1650_F	Unigene11712_F	Unigene27131_F	Unigene6794_F	Unigene558_F	Unigene7555_F
Unigene1036_F	CL1144.Contig2_F	Unigene24572_F	CL1756.Contig2_F	Unigene1808_F	CL273.Contig6_F	Unigene24493_F	CL1443.Contig2_F	CL6098.Contig2_F	CL345.Contig1_F
CL6463.Contig1_F	CL2691.Contig2_F	Unigene4216_F	CL2274.Contig1_F	Unigene17888_F	CL1416.Contig6_F	Unigene31747_F	Unigene6587_F	CL5865.Contig1_F	Unigene11572_F
CL4350.Contig1_F	CL4697.Contig2_F	Unigene17463_F	Unigene1295_F	CL227.Contig8_F	Unigene14537_F	CL457.Contig1_F	CL6274.Contig2_F	CL4543.Contig2_F	Unigene5367_F
Unigene3335_F	Unigene29927_F	CL5421.Contig1_F	Unigene25039_F	CL2342.Contig2_F	Unigene24841_F	Unigene219_F	Unigene811_F	Unigene27647_F	Unigene2915_F
Unigene4402_F	Unigene18245_F	Unigene25499_F	Unigene18572_F	Unigene22747_F	CL2329.Contig2_F	CL3064.Contig2_F	Unigene35569_F	CL1091.Contig4_F	CL2312.Contig2_F
Unigene30301_F	Unigene4994_F	Unigene1241_F	Unigene5189_F	Unigene17528_F	CL1006.Contig3_F	Unigene10135_F	Unigene9300_F	CL5410.Contig2_F	CL2157.Contig1_F
Unigene9590_F	Unigene16575_F	CL265.Contig19_F	CL5716.Contig2_F	Unigene3848_F	Unigene34503_F	Unigene20653_F	CL2499.Contig2_F	Unigene2307_F	Unigene7683_F
CL3035.Contig1_F	Unigene2864_F	Unigene32467_F	CL5797.Contig2_F	Unigene35503_F	Unigene11813_F	Unigene35279_F	Unigene16377_F	Unigene16119_F	Unigene34749_F
CL1649.Contig4_F	Unigene34896_F	CL3595.Contig1_F	CL5105.Contig1_F	CL2062.Contig1_F	Unigene2274_F	Unigene33277_F	Unigene12979_F	CL6737.Contig2_F	CL6032.Contig2_F
Unigene16506_F	CL2775.Contig4_F	CL6546.Contig3_F	CL2219.Contig1_F	CL1770.Contig2_F	Unigene23910_F	Unigene5704_F	Unigene32439_F	CL302.Contig1_F	CL1824.Contig1_F
CL3388.Contig1_F	Unigene14388_F	Unigene19527_F	Unigene15271_F	CL6866.Contig3_F	CL2700.Contig2_F	Unigene12400_F	Unigene28425_F	CL2297.Contig3_F	Unigene21704_F
CL5004.Contig2_F	Unigene7998_F	Unigene18335_F	Unigene12961_F	Unigene21290_F	CL3159.Contig3_F	CL2878.Contig2_F	CL1259.Contig3_F	CL5678.Contig1_F	Unigene16973_F
CL501.Contig6_F	CL1938.Contig3_F	CL3745.Contig2_F	Unigene31514_F	CL431.Contig6_F	CL5279.Contig2_F	Unigene33975_F	Unigene35729_F	CL5500.Contig1_F	Unigene22382_F
CL1379.Contig2_F	Unigene2232_F	Unigene4052_F	Unigene14374_F	Unigene19266_F	CL273.Contig5_F	Unigene33202_F	Unigene31116_F	Unigene17278_F	Unigene12484_F
CL6751.Contig1_F	Unigene33222_F	Unigene5184_F	CL1456.Contig2_F	Unigene2009_F	Unigene19982_F	Unigene14433_F	Unigene34885_F	Unigene22346_F	CL1315.Contig1_F
CL3254.Contig1_F	CL1993.Contig1_F	CL664.Contig1_F	CL2331.Contig4_F	CL5112.Contig2_F	CL3110.Contig2_F	Unigene35341_F	CL1764.Contig2_F	Unigene7205_F	Unigene10681_F
Unigene8982_F	CL2110.Contig2_F	CL1303.Contig2_F	CL5454.Contig1_F	Unigene551_F	CL273.Contig3_F	CL707.Contig9_F	Unigene9813_F	CL3171.Contig3_F	Unigene14152_F
CL126.Contig1_F	CL5496.Contig4_F	Unigene22406_F	CL5180.Contig1_F	Unigene3435_F	Unigene12936_F	CL6741.Contig2_F	Unigene34403_F	CL1931.Contig1_F	Unigene1946_F
CL6458.Contig2_F	CL2775.Contig5_F	Unigene24426_F	Unigene15971_F	Unigene17139_F	Unigene26498_F	Unigene31883_F	CL6283.Contig1_F	CL279.Contig9_F	CL1418.Contig1_F
CL4114.Contig1_F	Unigene15982_F	CL5012.Contig3_F	Unigene17474_F	CL2602.Contig4_F	Unigene21559_F	CL3807.Contig4_F	Unigene27489_F	Unigene32165_F	Unigene4392_F
Unigene4198_F	CL3536.Contig1_F	Unigene20239_F	Unigene4631_F	CL3396.Contig3_F	CL6925.Contig2_F	CL5842.Contig2_F	CL4300.Contig3_F	Unigene31520_F	CL5221.Contig1_F
Unigene27037_F	Unigene8088_F	CL2606.Contig2_F	CL6746.Contig1_F	Unigene32169_F	Unigene33487_F	Unigene16589_F	Unigene3914_F	CL279.Contig10_F	CL3440.Contig3_F
Unigene14881_F	Unigene11367_F	Unigene3993_F	Unigene22692_F	Unigene27113_F	CL1998.Contig1_F	CL6346.Contig2_F	Unigene20887_F	Unigene8200_F	Unigene2729_F
CL4170.Contig3_F	Unigene15334_F	Unigene30507_F	CL1920.Contig1_F	CL2341.Contig2_F	CL2777.Contig3_F	CL1457.Contig2_F	Unigene2861_F	Unigene34828_F	CL5097.Contig2_F
Unigene2347_F	CL6578.Contig2_F	CL1344.Contig1_F	Unigene12980_F	Unigene1078_F	Unigene6016_F	CL2798.Contig2_F	Unigene13007_F	CL2238.Contig1_F	CL4692.Contig2_F
CL2427.Contig1_F	CL3051.Contig2_F	Unigene19071_F	CL6272.Contig2_F	CL4479.Contig2_F	CL454.Contig6_F	CL5833.Contig1_F	CL3975.Contig1_F	CL2142.Contig1_F	Unigene14900_F
CL6463.Contig2_F	CL1841.Contig1_F	CL6546.Contig2_F	Unigene32558_F	Unigene18055_F	CL5521.Contig1_F	Unigene3493_F	Unigene18438_F	Unigene5067_F	Unigene14771_F
Unigene6922_F	CL5241.Contig3_F	Unigene17570_F	CL3883.Contig2_F	CL6866.Contig1_F	Unigene19934_F	Unigene22009_F	CL1625.Contig1_F	Unigene21382_F	Unigene1733_F
Unigene28816_F	CL5832.Contig2_F	CL5211.Contig1_F	Unigene23889_F	Unigene18581_F	CL334.Contig2_F	Unigene28396_F	Unigene9811_F	CL3648.Contig1_F	Unigene34258_F
Unigene14820_F	CL401.Contig2_F	CL5539.Contig2_F	CL26.Contig1_F	CL1414.Contig1_F	Unigene21524_F	Unigene19828_F	CL4300.Contig1_F	Unigene25255_F	CL3001.Contig2_F
CL2677.Contig2_F	CL4025.Contig1_F	Unigene30536_F	Unigene6214_F	CL2700.Contig1_F	CL273.Contig2_F	Unigene19405_F	Unigene35475_F	CL1842.Contig2_F	Unigene20706_F
CL994.Contig1_F	CL5913.Contig2_F	CL1579.Contig1_F	CL6784.Contig1_F	Unigene29361_F	Unigene4177_F	CL1191.Contig1_F	CL3844.Contig2_F	CL1783.Contig2_F	Unigene27943_F
Unigene14389_F	Unigene7678_F	Unigene20559_F	Unigene33508_F	Unigene15475_F	CL48.Contig2_F	Unigene26486_F	CL467.Contig2_F	Unigene2657_F	Unigene17963_F
Unigene28201_F	CL2379.Contig4_F	CL288.Contig3_F	CL3398.Contig3_F	Unigene24859_F	CL1477.Contig3_F	Unigene14434_F	CL6274.Contig1_F	CL1805.Contig2_F	Unigene18654_F
Unigene29567_F	CL401.Contig1_F	Unigene19980_F	Unigene52_F	Unigene10075_F	Unigene3850_F	Unigene29419_F	Unigene14106_F	CL819.Contig1_F	CL3440.Contig5_F
Unigene14337_F	Unigene2348_F	Unigene7770_F	CL4279.Contig2_F	Unigene5493_F	CL273.Contig11_F	CL6019.Contig2_F	Unigene5594_F	Unigene4259_F	CL1761.Contig2_F
Unigene2731_F	Unigene21102_F	CL5362.Contig1_F	Unigene23626_F	Unigene5423_F	Unigene4022_F	CL2769.Contig1_F	CL3844.Contig1_F	CL1437.Contig3_F	Unigene20241_F
CL6862.Contig1_F	Unigene19638_F	CL2926.Contig2_F	Unigene8736_F	Unigene4338_F	Unigene4503_F	CL5033.Contig2_F	Unigene9812_F	Unigene30298_F	CL4156.Contig6_F
Unigene10321_F	CL15.Contig2_F	Unigene22068_F	CL4921.Contig1_F	Unigene3_F	CL4332.Contig2_F	Unigene29066_F	Unigene22059_F	CL4984.Contig2_F	CL3321.Contig2_F
Unigene5338_F	CL4698.Contig1_F	Unigene3198_F	Unigene34717_F	Unigene28314_F	Unigene7783_F	Unigene33980_F	Unigene24519_F	Unigene20474_F	Unigene3034_F
CL4988.Contig4_F	Unigene34508_F	Unigene9415_F	CL4447.Contig1_F	Unigene3036_F	CL2306.Contig2_F	Unigene8156_F	Unigene20857_F	CL1931.Contig2_F	Unigene13510_F
Unigene4519_F	Unigene1829_F	CL3408.Contig2_F	CL5587.Contig4_F	Unigene16474_F	Unigene32992_F	CL117.Contig1_F	Unigene3102_F	CL5231.Contig2_F	CL1416.Contig7_F
Unigene1903_F	Unigene29820_F	Unigene34231_F	CL1208.Contig1_F	CL6588.Contig1_F	CL2388.Contig6_F	CL2860.Contig2_F	Unigene26101_F	CL1172.Contig3_F	Unigene31998_F
CL5541.Contig1_F	Unigene34519_F	Unigene14038_F	Unigene34111_F	CL3879.Contig2_F	Unigene11_F	Unigene7305_F	Unigene10188_F	Unigene19503_F	CL2671.Contig2_F
Unigene10881_F	Unigene22133_F	Unigene12503_F	Unigene27920_F	Unigene657_F	Unigene21913_F	CL3263.Contig2_F	Unigene3919_F	CL1152.Contig3_F	Unigene6454_F
Unigene12749_F	Unigene33753_F	Unigene8631_F	CL1647.Contig2_F	Unigene23198_F	CL107.Contig6_F	Unigene14449_F	Unigene5435_F	CL232.Contig2_F	CL1810.Contig2_F
CL3388.Contig4_F	Unigene16283_F	CL454.Contig1_F	Unigene22693_F	CL662.Contig2_F	CL3954.Contig1_F	Unigene13419_F	CL6916.Contig1_F	Unigene28537_F	Unigene1137_F
CL1315.Contig2_F	Unigene15737_F	Unigene26178_F	CL6261.Contig1_F	Unigene34728_F	CL3127.Contig2_F	Unigene27210_F	CL663.Contig1_F	Unigene26615_F	CL4559.Contig1_F
Unigene18824_F	CL3.Contig4_F	CL820.Contig1_F	Unigene14776_F	Unigene27938_F	Unigene14123_F	CL6133.Contig1_F	Unigene28105_F	CL636.Contig5_F	CL2235.Contig2_F
Unigene20622_F	Unigene24528_F	CL5403.Contig1_F	CL3827.Contig1_F	CL6733.Contig1_F	CL2974.Contig3_F	Unigene18067_F	Unigene10189_F	CL914.Contig3_F	Unigene5631_F
Unigene14264_F	Unigene3763_F	CL1416.Contig5_F	CL5174.Contig1_F	CL5180.Contig3_F	Unigene16252_F	CL5293.Contig1_F	CL3465.Contig3_F	CL3063.Contig1_F	Unigene1605_F
Unigene33000_F	CL4698.Contig2_F	CL738.Contig1_F	Unigene23794_F	Unigene12754_F	Unigene20288_F	CL847.Contig3_F	Unigene3652_F	Unigene31014_F	Unigene5270_F
CL1317.Contig1_F	CL1221.Contig1_F	Unigene16311_F	CL288.Contig2_F	CL1756.Contig6_F	CL5119.Contig3_F	Unigene26356_F	Unigene8616_F	Unigene2308_F	CL2974.Contig2_F
CL3911.Contig1_F	CL6256.Contig1_F	Unigene5600_F	CL2504.Contig2_F	CL1259.Contig1_F	CL6493.Contig1_F	CL2598.Contig2_F	CL4993.Contig2_F	CL3737.Contig3_F	Unigene27665_F
Unigene25371_F	Unigene27553_F	Unigene35394_F	CL448.Contig1_F	CL1794.Contig2_F	CL3304.Contig5_F	Unigene9504_F	Unigene5329_F	Unigene17832_F	Unigene32056_F
CL165.Contig5_F	Unigene19964_F	Unigene5651_F	CL1886.Contig1_F	CL5471.Contig1_F	CL2388.Contig3_F	CL4772.Contig2_F	CL4575.Contig1_F	CL4950.Contig3_F	CL3420.Contig1_F
Unigene16913_F	CL3831.Contig2_F	CL2800.Contig1_F	CL5034.Contig2_F	Unigene2883_F	CL2187.Contig1_F	Unigene1559_F	CL5019.Contig1_F	CL406.Contig3_F	Unigene7180_F
CL2260.Contig2_F	Unigene26154_F	Unigene19506_F	Unigene14893_F	Unigene13505_F	CL2277.Contig3_F	CL4776.Contig1_F	Unigene27214_F	Unigene8064_F	Unigene23040_F
Unigene2_F	CL3626.Contig2_F	CL6747.Contig2_F	CL2193.Contig2_F	CL3396.Contig2_F	Unigene370_F	Unigene28481_F	CL2983.Contig1_F	Unigene2779_F	CL1617.Contig3_F
Unigene26143_F	CL2610.Contig3_F	CL6581.Contig2_F	Unigene28117_F	CL6312.Contig1_F	Unigene3392_F	CL659.Contig2_F	Unigene937_F	CL2052.Contig3_F	Unigene35058_F
Unigene20192_F	CL6837.Contig2_F	Unigene17621_F	Unigene17239_F	CL2829.Contig2_F	CL4934.Contig2_F	CL167.Contig2_F	Unigene23707_F	Unigene5212_F	Unigene33514_F
Unigene16370_F	Unigene4362_F	Unigene21827_F	Unigene32071_F	CL1962.Contig1_F	Unigene529_F	Unigene8516_F	Unigene3653_F	Unigene27050_F	Unigene27323_F
CL1882.Contig1_F	Unigene4919_F	Unigene30358_F	Unigene14935_F	CL2524.Contig6_F	Unigene2857_F	Unigene14352_F	Unigene9993_F	Unigene16504_F	Unigene6210_F
Unigene25372_F	CL1929.Contig1_F	Unigene12608_F	CL54.Contig2_F	Unigene796_F	Unigene14193_F	Unigene28397_F	CL86.Contig2_F	CL1454.Contig1_F	Unigene9162_F
Unigene7135_F	Unigene19439_F	Unigene17571_F	Unigene5355_F	CL1414.Contig3_F	Unigene4808_F	CL2952.Contig4_F	Unigene25826_F	Unigene34018_F	Unigene12020_F
CL6566.Contig2_F	Unigene902_F	Unigene29628_F	Unigene25375_F	CL501.Contig12_F	CL3665.Contig1_F	CL6394.Contig3_F	Unigene22151_F	Unigene2489_F	Unigene28768_F
CL5541.Contig3_F	Unigene2335_F	CL4457.Contig5_F	Unigene29051_F	Unigene2067_F	Unigene6026_F	CL4286.Contig7_F	CL4575.Contig2_F	CL53.Contig5_F	CL3293.Contig2_F
Unigene13239_F	Unigene23836_F	CL6461.Contig1_F	Unigene21270_F	Unigene22062_F	Unigene6001_F	CL5012.Contig2_F	Unigene1504_F	Unigene7867_F	CL1761.Contig3_F
Unigene1798_F	CL5135.Contig2_F	Unigene13709_F	CL6268.Contig1_F	CL5245.Contig5_F	Unigene3478_F	Unigene34409_F	Unigene20348_F	CL1424.Contig2_F	CL107.Contig5_F
Unigene19530_F	CL5356.Contig2_F	Unigene4316_F	Unigene33432_F	CL6401.Contig1_F	Unigene27557_F	Unigene31055_F	Unigene21626_F	Unigene21542_F	Unigene3600_F
CL1317.Contig3_F	Unigene3229_F	Unigene3996_F	CL1115.Contig15_F	Unigene2996_F	Unigene20054_F	CL4554.Contig5_F	Unigene7806_F	Unigene34843_F	CL5562.Contig2_F
CL5158.Contig3_F	Unigene7776_F	Unigene2629_F	Unigene33509_F	Unigene25575_F	Unigene33434_F	Unigene28728_F	Unigene20169_F	Unigene35866_F	CL3517.Contig2_F
Unigene16481_F	Unigene14873_F	Unigene3992_F	Unigene1544_F	Unigene20270_F	Unigene18846_F	CL68.Contig2_F	CL4912.Contig3_F	CL5775.Contig1_F	Unigene28155_F
Unigene23667_F	Unigene28711_F	CL2348.Contig5_F	Unigene28354_F	CL3938.Contig2_F	CL558.Contig2_F	Unigene28770_F	Unigene3718_F	CL1932.Contig3_F	Unigene17613_F
Unigene5171_F	Unigene8130_F	Unigene35239_F	Unigene30405_F	Unigene903_F	Unigene1674_F	Unigene21960_F	Unigene26096_F	CL4834.Contig2_F	Unigene8129_F
Unigene5087_F	Unigene77_F	Unigene9694_F	CL4815.Contig2_F	Unigene5301_F	CL1929.Contig2_F	Unigene2496_F	CL4300.Contig2_F	Unigene13245_F	Unigene16205_F
Unigene4484_F	CL3596.Contig1_F	CL265.Contig10_F	CL4351.Contig1_F	CL2389.Contig2_F	Unigene29772_F	CL1191.Contig3_F	CL1443.Contig1_F	Unigene33798_F	Unigene3957_F
Unigene21518_F	Unigene34489_F	CL5288.Contig1_F	Unigene3316_F	Unigene11676_F	Unigene24533_F	CL777.Contig2_F	CL1968.Contig1_F	CL763.Contig2_F	Unigene36123_F
CL4522.Contig2_F	Unigene30912_F	Unigene16030_F	Unigene968_F	CL2838.Contig1_F	CL2388.Contig1_F	CL38.Contig3_F	CL2410.Contig4_F	Unigene29737_F	Unigene7900_F
Unigene35110_F	Unigene9314_F	Unigene35695_F	CL5587.Contig3_F	CL264.Contig2_F	Unigene9067_F	CL4123.Contig2_F	Unigene23345_F	Unigene13262_F	CL3690.Contig4_F
Unigene8157_F	Unigene2018_F	Unigene20796_F	CL2509.Contig1_F	CL1614.Contig2_F	CL4134.Contig2_F	Unigene33760_F	Unigene27691_F	CL175.Contig3_F	CL6676.Contig1_F
CL3510.Contig2_F	Unigene23909_F	Unigene12597_F	CL1985.Contig2_F	CL4974.Contig2_F	Unigene35799_F	CL454.Contig4_F	Unigene3163_F	Unigene12564_F	Unigene11585_F
CL1320.Contig2_F	Unigene1260_F	CL3726.Contig2_F	Unigene6339_F	CL4963.Contig2_F	Unigene31006_F	CL4124.Contig1_F	Unigene17695_F	Unigene8460_F	Unigene32370_F
CL4280.Contig1_F	CL606.Contig1_F	Unigene7812_F	CL2889.Contig1_F	Unigene14174_F	Unigene9722_F	Unigene8939_F	CL2328.Contig4_F	CL6131.Contig3_F	CL3149.Contig1_F
Unigene9291_F	Unigene565_F	Unigene17960_F	CL311.Contig2_F	Unigene25591_F	Unigene525_F	CL1280.Contig3_F	CL488.Contig4_F	Unigene23814_F	CL5949.Contig2_F
CL4138.Contig1_F	Unigene33808_F	CL6832.Contig1_F	Unigene12006_F	CL2629.Contig4_F	CL4134.Contig1_F	Unigene19947_F	CL2457.Contig1_F	CL6628.Contig1_F	Unigene19356_F
CL5924.Contig1_F	CL6081.Contig1_F	Unigene23160_F	Unigene29781_F	Unigene8145_F	Unigene32977_F	CL4920.Contig1_F	Unigene35909_F	Unigene1989_F	Unigene607_F
Unigene16360_F	CL3831.Contig1_F	CL1728.Contig2_F	Unigene23135_F	Unigene30751_F	CL4332.Contig1_F	CL987.Contig3_F	Unigene30156_F	Unigene13930_F	Unigene27407_F
CL2775.Contig7_F	CL3271.Contig2_F	CL1602.Contig2_F	Unigene28159_F	Unigene5426_F	Unigene17927_F	CL1766.Contig1_F	Unigene10718_F	CL3157.Contig2_F	Unigene16134_F
Unigene26039_F	CL436.Contig1_F	Unigene28210_F	Unigene677_F	CL6038.Contig2_F	CL4134.Contig3_F	CL1662.Contig4_F	CL987.Contig2_F	Unigene34431_F	CL4697.Contig1_F
Unigene26334_F	Unigene5476_F	Unigene25510_F	CL6872.Contig5_F	CL2605.Contig1_F	Unigene15544_F	CL4752.Contig2_F	Unigene28594_F	Unigene18852_F	Unigene27277_F
Unigene10086_F	Unigene3043_F	Unigene1452_F	Unigene27942_F	Unigene603_F	Unigene14974_F	Unigene33655_F	Unigene23166_F	Unigene30380_F	CL5957.Contig1_F
Unigene266_F	Unigene21365_F	Unigene33469_F	Unigene16632_F	CL5325.Contig1_F	Unigene3144_F	CL5746.Contig3_F	Unigene14615_F	CL3983.Contig2_F	Unigene6211_F
CL2205.Contig2_F	Unigene16094_F	Unigene3446_F	Unigene2248_F	CL1709.Contig3_F	CL381.Contig2_F	CL3530.Contig2_F	Unigene5908_F	Unigene29402_F	Unigene16659_F
Unigene19814_F	Unigene32175_F	Unigene11468_F	Unigene32903_F	CL3925.Contig1_F	Unigene14903_F	CL6740.Contig1_F	CL263.Contig4_F	CL3051.Contig4_F	CL3697.Contig1_F
CL640.Contig2_F	Unigene21698_F	Unigene29547_F	CL5274.Contig1_F	Unigene35424_F	Unigene25552_F	CL1282.Contig1_F	CL1972.Contig2_F	Unigene4949_F	Unigene21313_F
CL1630.Contig2_F	CL3271.Contig1_F	CL2209.Contig1_F	Unigene5978_F	Unigene29588_F	CL4004.Contig1_F	Unigene17312_F	CL6695.Contig2_F	CL2114.Contig3_F	Unigene28808_F
CL5587.Contig1_F	Unigene11100_F	Unigene8932_F	Unigene15797_F	CL304.Contig1_F	Unigene28813_F	CL987.Contig4_F	Unigene24269_F	CL4098.Contig1_F	Unigene17108_F
CL4687.Contig2_F	CL6089.Contig1_F	CL3537.Contig2_F	CL5919.Contig1_F	CL2260.Contig5_F	CL5090.Contig3_F	Unigene18281_F	CL2825.Contig1_F	CL1034.Contig8_F	Unigene16332_F
Unigene1024_F	Unigene31185_F	Unigene21339_F	CL5441.Contig1_F	CL1011.Contig1_F	Unigene4651_F	CL4627.Contig2_F	CL1618.Contig1_F	Unigene872_F	CL3723.Contig1_F
Unigene11158_F	CL6089.Contig2_F	Unigene830_F	Unigene2235_F	Unigene13205_F	CL1477.Contig4_F	Unigene27667_F	Unigene7374_F	Unigene621_F	CL2794.Contig1_F
Unigene5672_F	CL3582.Contig2_F	Unigene3720_F	Unigene27644_F	CL1366.Contig1_F	Unigene18937_F	CL38.Contig1_F	CL956.Contig14_F	Unigene17277_F	Unigene333_F
Unigene13399_F	Unigene13872_F	CL1334.Contig2_F	Unigene31268_F	CL2341.Contig1_F	Unigene23906_F	Unigene1557_F	Unigene31200_F	Unigene31764_F	Unigene25507_F
CL4077.Contig2_F	Unigene18289_F	Unigene35432_F	Unigene20260_F	Unigene2957_F	Unigene26578_F	CL1313.Contig3_F	CL2750.Contig3_F	CL3280.Contig1_F	CL1327.Contig1_F
CL6602.Contig2_F	Unigene27021_F	Unigene3984_F	CL345.Contig2_F	CL1709.Contig2_F	Unigene11033_F	Unigene12533_F	Unigene19166_F	CL2075.Contig2_F	Unigene33133_F
CL2605.Contig2_F	Unigene9564_F	Unigene30704_F	CL155.Contig4_F	Unigene4775_F	Unigene28647_F	Unigene8639_F	CL1035.Contig2_F	Unigene25934_F	Unigene5320_F
CL3127.Contig5_F	Unigene9710_F	Unigene9666_F	Unigene7139_F	Unigene14712_F	Unigene10352_F	Unigene18033_F	CL4968.Contig3_F	Unigene33181_F	Unigene9727_F
CL2398.Contig2_F	Unigene24552_F	Unigene2139_F	Unigene9336_F	CL1781.Contig1_F	Unigene29283_F	Unigene21117_F	Unigene21476_F	CL4744.Contig2_F	CL5426.Contig2_F
Unigene34254_F	Unigene4080_F	CL3238.Contig1_F	Unigene29239_F	Unigene24851_F	Unigene5663_F	CL3015.Contig2_F	Unigene33105_F	CL3765.Contig1_F	Unigene8872_F
Unigene27933_F	Unigene34527_F	Unigene3912_F	CL2049.Contig4_F	Unigene10490_F	Unigene9199_F	Unigene1518_F	Unigene220_F	Unigene7147_F	CL2463.Contig2_F
Unigene23504_F	Unigene6387_F	Unigene30223_F	Unigene15056_F	CL1910.Contig2_F	CL2728.Contig1_F	CL1247.Contig2_F	Unigene20936_F	Unigene3474_F	Unigene35208_F
CL5119.Contig1_F	Unigene33601_F	CL5515.Contig1_F	Unigene24833_F	Unigene1369_F	Unigene15329_F	CL6182.Contig2_F	Unigene35072_F	CL5382.Contig2_F	CL1410.Contig3_F
Unigene4305_F	Unigene27635_F	Unigene15125_F	CL3921.Contig2_F	CL2260.Contig3_F	CL2783.Contig1_F	CL1067.Contig5_F	Unigene28230_F	CL1027.Contig1_F	Unigene31007_F
Unigene29531_F	Unigene16085_F	CL4233.Contig2_F	Unigene20398_F	Unigene34814_F	Unigene8469_F	CL4622.Contig2_F	CL3158.Contig6_F	CL2965.Contig6_F	Unigene18072_F
CL3389.Contig5_F	Unigene14408_F	Unigene2752_F	Unigene14778_F	Unigene24805_F	CL6941.Contig2_F	CL1266.Contig3_F	Unigene26740_F	Unigene8769_F	Unigene15874_F
Unigene32574_F	CL1587.Contig2_F	Unigene17788_F	Unigene497_F	Unigene21133_F	Unigene10761_F	Unigene4624_F	CL3989.Contig3_F	Unigene29094_F	Unigene11383_F
Unigene30293_F	Unigene14971_F	Unigene28797_F	Unigene15644_F	CL2265.Contig2_F	Unigene19817_F	CL274.Contig2_F	CL501.Contig9_F	Unigene27462_F	Unigene31673_F
Unigene27653_F	Unigene21952_F	Unigene6986_F	CL6175.Contig2_F	Unigene32570_F	Unigene5973_F	Unigene1641_F	CL2803.Contig1_F	Unigene20720_F	Unigene15062_F
Unigene23591_F	Unigene3928_F	Unigene9616_F	Unigene3194_F	CL1982.Contig1_F	CL158.Contig2_F	CL147.Contig2_F	Unigene27211_F	CL696.Contig3_F	CL532.Contig4_F
Unigene72_F	Unigene33536_F	CL188.Contig3_F	Unigene7285_F	Unigene18930_F	CL3596.Contig2_F	CL4571.Contig5_F	Unigene35913_F	Unigene33445_F	Unigene13389_F
CL5454.Contig2_F	CL3185.Contig2_F	Unigene33281_F	CL4968.Contig2_F	Unigene5220_F	CL5180.Contig2_F	Unigene26142_F	CL1729.Contig5_F	Unigene6451_F	CL6676.Contig2_F
Unigene28438_F	Unigene29155_F	Unigene3644_F	CL2783.Contig2_F	Unigene13190_F	Unigene13511_F	CL522.Contig10_F	CL956.Contig12_F	Unigene34163_F	Unigene13885_F
CL828.Contig2_F	Unigene1636_F	Unigene14503_F	CL3127.Contig4_F	Unigene5470_F	CL1841.Contig2_F	Unigene6596_F	Unigene16415_F	CL5082.Contig3_F	Unigene13567_F
CL2107.Contig1_F	CL5414.Contig2_F	Unigene27620_F	CL6872.Contig6_F	Unigene5974_F	Unigene11063_F	Unigene3976_F	CL1566.Contig2_F	CL4643.Contig1_F	Unigene23294_F
CL2918.Contig3_F	Unigene12347_F	CL761.Contig1_F	Unigene1221_F	Unigene2436_F	CL5467.Contig1_F	CL1912.Contig7_F	Unigene18501_F	Unigene193_F	CL3293.Contig1_F
Unigene16995_F	Unigene4964_F	Unigene21346_F	Unigene12923_F	Unigene13545_F	Unigene26157_F	CL4872.Contig2_F	CL2825.Contig2_F	Unigene29613_F	CL4128.Contig4_F
CL2710.Contig2_F	CL5414.Contig1_F	Unigene11976_F	Unigene7762_F	Unigene21218_F	Unigene20245_F	Unigene25482_F	CL6390.Contig1_F	CL4986.Contig1_F	Unigene26397_F
Unigene4669_F	CL5356.Contig1_F	CL1734.Contig1_F	CL3468.Contig2_F	CL2629.Contig3_F	Unigene26719_F	CL1067.Contig1_F	Unigene4178_F	Unigene7571_F	Unigene36124_F
Unigene16968_F	Unigene2844_F	CL5909.Contig1_F	CL5904.Contig2_F	Unigene5558_F	CL1860.Contig3_F	CL2348.Contig1_F	Unigene25053_F	CL5082.Contig1_F	Unigene23684_F
CL5712.Contig1_F	CL3626.Contig1_F	Unigene18939_F	Unigene24438_F	CL1684.Contig1_F	Unigene19993_F	Unigene30684_F	Unigene22631_F	CL3791.Contig3_F	Unigene12483_F
Unigene31628_F	Unigene19992_F	Unigene22820_F	CL2804.Contig2_F	Unigene11450_F	CL1470.Contig2_F	Unigene28342_F	CL2358.Contig2_F	Unigene33122_F	Unigene19243_F
Unigene2730_F	Unigene30074_F	Unigene3995_F	CL841.Contig1_F	Unigene1949_F	Unigene4851_F	Unigene25927_F	Unigene25394_F	Unigene16862_F	CL4237.Contig2_F
CL3240.Contig2_F	CL6091.Contig2_F	CL3294.Contig2_F	CL3551.Contig2_F	Unigene4997_F	CL1308.Contig4_F	Unigene21051_F	Unigene26741_F	CL3517.Contig1_F	Unigene36043_F
CL126.Contig2_F	Unigene4970_F	Unigene17467_F	Unigene21831_F	CL1929.Contig3_F	Unigene17760_F	Unigene1334_F	CL5288.Contig3_F	Unigene27328_F	Unigene24246_F
CL956.Contig2_F	Unigene23709_F	Unigene9057_F	Unigene5195_F	CL5716.Contig1_F	Unigene23788_F	CL3252.Contig1_F	Unigene19776_F	Unigene28535_F	Unigene11397_F
Unigene11773_F	Unigene35748_F	Unigene25421_F	CL1756.Contig5_F	Unigene24478_F	CL273.Contig7_F	CL6167.Contig2_F	Unigene15503_F	Unigene17148_F	Unigene29698_F
Unigene24877_F	Unigene15611_F	Unigene19523_F	Unigene30530_F	Unigene2546_F	CL3695.Contig1_F	CL6665.Contig1_F	Unigene8273_F	Unigene489_F	Unigene36132_F
CL2827.Contig2_F	Unigene6480_F	Unigene20000_F	Unigene14414_F	CL4973.Contig2_F	Unigene15624_F	Unigene10608_F	Unigene22444_F	Unigene24817_F	Unigene20271_F
Unigene18457_F	Unigene11986_F	Unigene22248_F	Unigene3443_F	Unigene4475_F	Unigene26353_F	CL1483.Contig4_F	Unigene19155_F	Unigene6271_F	CL2179.Contig2_F
CL2710.Contig1_F	CL5241.Contig1_F	Unigene1988_F	Unigene23805_F	CL4969.Contig1_F	CL570.Contig2_F	Unigene1377_F	CL3262.Contig2_F	Unigene6838_F	CL1157.Contig2_F
CL4114.Contig2_F	CL871.Contig3_F	Unigene16069_F	CL3618.Contig2_F	Unigene1835_F	Unigene55_F	CL2182.Contig3_F	Unigene12831_F	Unigene15232_F	Unigene6337_F
Unigene10162_F	Unigene19045_F	CL6381.Contig1_F	CL2217.Contig1_F	CL1884.Contig1_F	CL4843.Contig2_F	Unigene22937_F	Unigene9985_F	Unigene14057_F	CL2254.Contig2_F
Unigene12356_F	Unigene5956_F	Unigene10084_F	Unigene29554_F	CL4440.Contig1_F	Unigene27002_F	Unigene7941_F	CL691.Contig2_F	Unigene7078_F	CL3621.Contig2_F
CL4522.Contig1_F	Unigene30002_F	Unigene22955_F	CL6267.Contig2_F	Unigene28356_F	Unigene25618_F	Unigene28402_F	Unigene28756_F	CL4343.Contig1_F	CL6886.Contig1_F
Unigene32932_F	Unigene22400_F	CL3093.Contig4_F	CL6467.Contig1_F	CL6076.Contig2_F	Unigene24123_F	CL249.Contig4_F	CL1016.Contig1_F	Unigene31550_F	Unigene13854_F
Unigene14391_F	Unigene14949_F	Unigene11323_F	CL662.Contig1_F	CL2916.Contig2_F	Unigene30080_F	Unigene32445_F	Unigene29955_F	CL5030.Contig1_F	Unigene29663_F
CL6569.Contig2_F	Unigene61_F	Unigene13496_F	Unigene18022_F	CL1781.Contig5_F	Unigene5639_F	Unigene23678_F	CL2719.Contig1_F	CL6824.Contig2_F	Unigene22550_F
Unigene4552_F	Unigene18663_F	CL183.Contig2_F	Unigene9201_F	Unigene6319_F	CL273.Contig4_F	CL2286.Contig1_F	CL997.Contig3_F	CL1942.Contig1_F	CL4368.Contig3_F
CL5830.Contig2_F	Unigene6030_F	CL2444.Contig2_F	Unigene28216_F	CL1551.Contig3_F	Unigene23398_F	Unigene13612_F	CL2878.Contig1_F	Unigene4192_F	Unigene2704_F
CL1454.Contig2_F	CL2318.Contig1_F	CL183.Contig3_F	CL165.Contig1_F	Unigene22618_F	Unigene3955_F	Unigene9595_F	CL406.Contig1_F	CL2977.Contig3_F	Unigene3824_F
Unigene8987_F	CL5961.Contig1_F	Unigene21908_F	Unigene20221_F	Unigene32858_F	CL5807.Contig2_F	CL820.Contig3_F	CL2680.Contig1_F	Unigene22572_F	CL2388.Contig4_F
CL4929.Contig1_F	CL2620.Contig1_F	Unigene5635_F	CL810.Contig4_F	Unigene14298_F	Unigene19419_F	Unigene9503_F	CL2415.Contig2_F		CL5833.Contig2_F
Unigene2920_F	Unigene27931_F	Unigene21661_F	CL1756.Contig3_F	CL3100.Contig2_F	CL273.Contig1_F	CL4496.Contig2_F	Unigene9866_F		CL6299.Contig2_F
CL4050.Contig2_F	Unigene29978_F	CL1680.Contig3_F	Unigene11802_F	CL5382.Contig1_F	Unigene10152_F	CL1280.Contig1_F	Unigene20314_F		CL2851.Contig2_F
Unigene20793_F	Unigene7907_F	Unigene1271_F	CL1756.Contig1_F	Unigene20097_F	Unigene5466_F	Unigene2574_F	CL4186.Contig2_F		CL1905.Contig4_F
CL3245.Contig4_F	Unigene29741_F	CL1380.Contig7_F	Unigene30194_F	Unigene12747_F	CL1016.Contig2_F	CL283.Contig7_F	Unigene11415_F		Unigene20013_F
Unigene15192_F	CL634.Contig2_F	CL761.Contig2_F	CL1078.Contig10_F	CL264.Contig1_F	Unigene15327_F	Unigene2260_F	Unigene16278_F		Unigene30667_F
Unigene16857_F	Unigene34326_F	Unigene32579_F	Unigene34894_F	Unigene19490_F	Unigene29823_F	CL3410.Contig1_F	Unigene10207_F		Unigene11293_F
Unigene25516_F	Unigene33354_F	Unigene35480_F	CL6391.Contig1_F	CL6384.Contig1_F	Unigene17856_F	Unigene33500_F	Unigene25226_F		CL3480.Contig2_F
Unigene30210_F	CL3162.Contig2_F	Unigene27503_F	CL4715.Contig3_F	Unigene4400_F	Unigene9009_F	Unigene10027_F	Unigene27961_F		Unigene1624_F
CL2988.Contig2_F	Unigene4443_F	CL6560.Contig2_F	Unigene34029_F	Unigene29296_F	CL273.Contig9_F	CL4674.Contig1_F	Unigene28800_F		Unigene18577_F
Unigene1338_F	Unigene31674_F	CL49.Contig2_F	Unigene31203_F	Unigene23733_F	CL2875.Contig3_F	CL3301.Contig5_F	Unigene21458_F		Unigene23221_F
Unigene28868_F	Unigene12910_F	Unigene3911_F	CL849.Contig4_F	Unigene7859_F	Unigene14507_F	CL278.Contig1_F	Unigene9961_F		CL2673.Contig1_F
Unigene35283_F	CL2386.Contig1_F	Unigene21470_F	CL268.Contig4_F	Unigene33908_F	Unigene17857_F	CL4979.Contig2_F	Unigene15429_F		CL1905.Contig5_F
Unigene27949_F	CL1714.Contig2_F	CL444.Contig1_F	CL6598.Contig1_F	CL453.Contig1_F	CL977.Contig1_F	Unigene15501_F	Unigene8649_F		CL5555.Contig2_F
Unigene20888_F	Unigene21741_F	Unigene9242_F	Unigene21754_F	CL5808.Contig1_F	Unigene3353_F	Unigene32431_F	CL6504.Contig8_F		CL1377.Contig1_F
Unigene18578_F	Unigene33809_F	Unigene11126_F	CL2415.Contig1_F	CL3245.Contig3_F	CL1577.Contig1_F	CL1901.Contig2_F	Unigene13665_F		CL1115.Contig3_F
CL2986.Contig2_F	Unigene5981_F	CL4219.Contig1_F	Unigene17043_F	CL4440.Contig2_F	Unigene33920_F	Unigene3190_F	Unigene10167_F		Unigene13493_F
Unigene23250_F	Unigene12660_F	Unigene16248_F	CL3127.Contig6_F	Unigene2919_F	Unigene12736_F	Unigene8526_F	Unigene15557_F		CL1806.Contig1_F
Unigene2950_F	Unigene19863_F	Unigene21662_F	Unigene28514_F	CL5565.Contig3_F	CL5471.Contig2_F	CL2256.Contig2_F	CL234.Contig2_F		CL658.Contig5_F
CL12.Contig2_F	Unigene11292_F	CL6292.Contig1_F	CL5162.Contig1_F	Unigene3969_F	Unigene16580_F	Unigene21580_F	CL6384.Contig2_F		Unigene19752_F
Unigene7879_F	CL1805.Contig3_F	CL839.Contig1_F	CL1910.Contig1_F	Unigene1293_F	Unigene33919_F	CL2088.Contig3_F	Unigene33663_F		Unigene6973_F
Unigene11727_F	CL4468.Contig2_F	Unigene15877_F	Unigene23880_F	Unigene2403_F	Unigene3051_F		CL5636.Contig1_F		Unigene25274_F
CL1985.Contig1_F	Unigene24185_F	Unigene16940_F	CL1756.Contig7_F	CL5589.Contig1_F	CL540.Contig2_F		Unigene34884_F		CL2904.Contig3_F
Unigene536_F	CL1993.Contig2_F	Unigene32388_F	Unigene7384_F	CL2273.Contig2_F	CL1316.Contig2_F		Unigene21423_F		CL3945.Contig1_F
CL663.Contig2_F	CL590.Contig4_F	Unigene13812_F	Unigene20769_F	CL3257.Contig1_F	Unigene14860_F		CL5667.Contig2_F		CL2744.Contig2_F
Unigene27056_F	CL871.Contig4_F	Unigene3680_F	Unigene11713_F	CL1259.Contig2_F	Unigene22753_F		Unigene6213_F		Unigene26298_F
CL2974.Contig1_F	Unigene16111_F	Unigene16683_F	CL6847.Contig2_F	CL4580.Contig2_F	Unigene6250_F		Unigene24856_F		CL5944.Contig2_F
Unigene3313_F	CL871.Contig2_F	CL1334.Contig3_F	Unigene28268_F	CL501.Contig7_F	Unigene34511_F		Unigene27101_F		Unigene9461_F
Unigene27615_F	Unigene19180_F	Unigene3419_F	Unigene5924_F	Unigene21940_F	Unigene33907_F		CL2796.Contig6_F		CL6917.Contig3_F
Unigene29173_F	Unigene4389_F	Unigene25756_F	CL4580.Contig1_F	Unigene16436_F	CL5566.Contig1_F		CL2114.Contig6_F		Unigene18052_F
CL3097.Contig2_F	Unigene25732_F	Unigene21505_F	Unigene22708_F	Unigene11784_F	Unigene1934_F		CL5746.Contig1_F		Unigene1861_F
CL4657.Contig1_F	Unigene9131_F	CL2363.Contig1_F	Unigene2249_F	CL158.Contig1_F	CL4924.Contig1_F		CL4471.Contig4_F		Unigene22488_F
CL4135.Contig2_F	Unigene10469_F	Unigene24749_F	CL6677.Contig2_F	CL3127.Contig1_F	CL6493.Contig2_F		Unigene4756_F		CL2254.Contig1_F
CL1078.Contig9_F	CL3855.Contig2_F	Unigene20729_F	Unigene2778_F	Unigene35265_F	CL1416.Contig8_F		CL496.Contig1_F		Unigene24038_F
CL5616.Contig2_F	CL4456.Contig2_F	CL5636.Contig3_F	CL5912.Contig1_F	CL1416.Contig2_F	Unigene21891_F		Unigene22476_F		CL258.Contig1_F
Unigene26484_F	Unigene36081_F	Unigene23167_F	CL238.Contig5_F	CL3025.Contig1_F	CL4245.Contig2_F		CL1138.Contig3_F		CL1115.Contig4_F
Unigene34537_F	CL1203.Contig1_F	Unigene4948_F	Unigene12405_F	CL2629.Contig5_F	Unigene4679_F		CL3384.Contig3_F		CL608.Contig1_F
Unigene9934_F	Unigene14273_F	Unigene23670_F	CL2690.Contig1_F	Unigene24759_F	CL5325.Contig2_F		Unigene34646_F		Unigene34016_F
Unigene29055_F	Unigene2231_F	Unigene25044_F	CL5491.Contig3_F	Unigene12339_F	Unigene18001_F		Unigene29901_F		Unigene12420_F
CL431.Contig5_F	Unigene2447_F	Unigene4567_F	Unigene33538_F	Unigene34570_F	Unigene316_F		Unigene18328_F		Unigene9539_F
CL2849.Contig1_F	Unigene10222_F	CL770.Contig4_F	CL4485.Contig1_F	CL2629.Contig1_F	CL1416.Contig9_F		Unigene28672_F		Unigene27367_F
Unigene34550_F	Unigene998_F	CL1662.Contig2_F	Unigene28973_F	Unigene856_F	CL2784.Contig1_F		CL5189.Contig3_F		Unigene23209_F
CL3270.Contig2_F	CL4403.Contig3_F	Unigene35921_F	CL5549.Contig2_F	CL1910.Contig3_F	CL5172.Contig1_F		Unigene462_F		Unigene6117_F
Unigene23059_F	CL3459.Contig1_F	CL1380.Contig6_F	Unigene30254_F	Unigene23822_F	CL273.Contig10_F		Unigene2680_F		Unigene8449_F
CL2193.Contig1_F	CL2255.Contig2_F	CL5197.Contig3_F	Unigene4807_F	Unigene3442_F	CL6184.Contig2_F		Unigene10852_F		Unigene11462_F
CL2827.Contig1_F	Unigene29706_F	Unigene16385_F	Unigene4786_F	Unigene1562_F	Unigene68_F		CL1145.Contig2_F		Unigene14287_F
Unigene17553_F	Unigene11164_F	CL1575.Contig4_F	CL5121.Contig2_F	CL2524.Contig4_F	CL273.Contig8_F		Unigene4610_F		Unigene24808_F
Unigene1648_F	Unigene21548_F	Unigene8626_F	Unigene24764_F	CL5240.Contig1_F	Unigene24972_F		CL4638.Contig1_F		Unigene22378_F
Unigene13543_F	Unigene10006_F	Unigene1315_F	Unigene26758_F	Unigene4428_F	CL6933.Contig1_F		Unigene24602_F		Unigene9206_F
Unigene24097_F	Unigene10154_F	Unigene26507_F	Unigene985_F	CL5302.Contig1_F	Unigene20298_F		CL5556.Contig2_F		Unigene14599_F
CL5355.Contig1_F	Unigene28509_F	CL4219.Contig3_F	CL5624.Contig2_F	Unigene27832_F	CL1316.Contig1_F		CL1352.Contig2_F		CL42.Contig4_F
Unigene19813_F	CL2305.Contig1_F	CL2554.Contig1_F	Unigene12367_F	Unigene4540_F	CL1299.Contig2_F		CL1257.Contig1_F		Unigene9806_F
Unigene11526_F	Unigene6585_F	CL5421.Contig2_F	CL857.Contig28_F	Unigene31170_F	Unigene1904_F		CL568.Contig4_F		CL6743.Contig2_F
CL1364.Contig3_F	Unigene34685_F	Unigene15693_F	Unigene16718_F	CL1709.Contig1_F	CL15.Contig1_F		Unigene7019_F		Unigene35923_F
Unigene23946_F	Unigene22935_F	CL1405.Contig2_F	Unigene18666_F	CL1122.Contig3_F	CL77.Contig3_F		Unigene12957_F		Unigene23486_F
CL6925.Contig1_F	CL4539.Contig1_F	Unigene18044_F	Unigene30343_F	CL2840.Contig2_F	Unigene10087_F		CL951.Contig3_F		Unigene35204_F
Unigene21114_F	Unigene31254_F	Unigene12277_F	CL946.Contig6_F	Unigene20529_F	CL5135.Contig1_F		CL1960.Contig4_F		Unigene21420_F
Unigene28555_F	Unigene14125_F	Unigene19672_F	Unigene105_F	CL1544.Contig2_F	CL2969.Contig1_F		Unigene13928_F		CL1410.Contig1_F
CL6751.Contig2_F	CL1946.Contig1_F	Unigene34140_F	Unigene6260_F	Unigene12457_F	CL4223.Contig3_F		CL341.Contig5_F		Unigene27616_F
CL5187.Contig2_F	Unigene25548_F	Unigene2282_F	CL4135.Contig1_F	Unigene16336_F	Unigene4462_F		CL2395.Contig1_F		Unigene29510_F
CL2922.Contig1_F	Unigene9068_F	Unigene23541_F	CL4222.Contig1_F	Unigene24806_F	Unigene23252_F		Unigene4770_F		CL1999.Contig1_F
Unigene33897_F	Unigene10749_F	CL3852.Contig3_F	Unigene5713_F	Unigene22240_F	Unigene14069_F		Unigene17115_F		Unigene17287_F
CL4254.Contig3_F	Unigene29336_F	CL554.Contig3_F	CL2656.Contig3_F	Unigene10887_F	Unigene34690_F		CL6714.Contig2_F		Unigene12003_F
Unigene17590_F	Unigene35173_F	Unigene337_F	CL2919.Contig8_F	Unigene32305_F	Unigene16561_F		Unigene19552_F		CL3887.Contig2_F
CL2058.Contig2_F	Unigene35214_F	Unigene30518_F	Unigene27254_F	CL431.Contig3_F	CL5969.Contig1_F		Unigene2060_F		Unigene12110_F
Unigene2167_F	CL461.Contig1_F	Unigene22227_F	Unigene6556_F	CL431.Contig7_F	CL6872.Contig2_F		CL1476.Contig8_F		Unigene5015_F
CL926.Contig1_F	Unigene1617_F	Unigene29007_F	Unigene2163_F	CL4770.Contig6_F	CL6906.Contig3_F		CL537.Contig3_F		Unigene5714_F
Unigene2774_F	Unigene23548_F	Unigene31528_F	CL2330.Contig3_F	Unigene18423_F	Unigene3506_F		CL5973.Contig2_F		Unigene24725_F
Unigene437_F	Unigene7226_F	Unigene21622_F	Unigene19471_F	Unigene17861_F	CL4924.Contig3_F		CL1523.Contig4_F		CL489.Contig2_F
Unigene1794_F	CL5287.Contig2_F	CL5910.Contig2_F	Unigene11966_F	Unigene963_F	Unigene4365_F		Unigene28952_F		CL276.Contig1_F
Unigene30721_F	Unigene31575_F	Unigene14387_F	CL6789.Contig2_F	Unigene11241_F	Unigene941_F		CL1479.Contig1_F		CL4635.Contig2_F
CL1850.Contig1_F	Unigene4978_F	Unigene23732_F	Unigene15476_F	Unigene17892_F	CL4539.Contig2_F		CL876.Contig1_F		Unigene24030_F
CL2172.Contig2_F	CL3868.Contig2_F	Unigene25086_F	CL6232.Contig1_F	CL165.Contig4_F	CL5248.Contig2_F		CL937.Contig2_F		CL5496.Contig3_F
Unigene11515_F	Unigene257_F	CL6440.Contig2_F	CL2049.Contig1_F	Unigene28309_F	CL1132.Contig3_F		CL6633.Contig2_F		CL809.Contig4_F
CL956.Contig6_F	Unigene35638_F	Unigene35496_F	Unigene4848_F	Unigene3265_F	Unigene34706_F		CL3532.Contig1_F		Unigene34038_F
Unigene21469_F	Unigene27790_F	Unigene3280_F	Unigene4839_F	Unigene28915_F	CL6213.Contig1_F		Unigene21678_F		Unigene27617_F
CL2922.Contig7_F	Unigene2041_F	CL3120.Contig2_F	CL5369.Contig2_F	CL2688.Contig2_F	Unigene5540_F		Unigene24018_F		CL6476.Contig1_F
CL3233.Contig1_F	Unigene17673_F	Unigene27061_F	CL6219.Contig1_F	CL334.Contig1_F	CL2277.Contig2_F		Unigene13476_F		CL3441.Contig2_F
CL1364.Contig2_F	Unigene15354_F	Unigene7103_F	CL3845.Contig2_F	CL4124.Contig2_F	Unigene15198_F		Unigene7267_F		CL2560.Contig2_F
CL2710.Contig3_F	Unigene19015_F	CL4933.Contig1_F	Unigene12404_F	CL3720.Contig4_F	CL2600.Contig1_F		CL1622.Contig2_F		Unigene17141_F
CL1047.Contig5_F	Unigene19975_F	CL522.Contig4_F	Unigene19476_F	Unigene28272_F	CL3627.Contig1_F		CL4178.Contig1_F		Unigene13322_F
Unigene1456_F	Unigene10768_F	CL5867.Contig1_F	Unigene4840_F	Unigene16672_F	Unigene2358_F		CL97.Contig2_F		Unigene1554_F
CL5004.Contig1_F	Unigene14494_F	CL6358.Contig3_F	Unigene2250_F	Unigene20211_F	Unigene17672_F		Unigene3603_F		Unigene34875_F
CL3718.Contig2_F	CL2356.Contig3_F	Unigene13151_F	Unigene30771_F	Unigene34686_F	CL1336.Contig3_F		Unigene31589_F		Unigene18177_F
Unigene21473_F	CL1963.Contig2_F	CL5994.Contig3_F	Unigene34767_F	Unigene748_F	Unigene20873_F		CL2868.Contig1_F		Unigene27925_F
CL3718.Contig1_F	Unigene31104_F	Unigene35833_F	CL2762.Contig2_F	Unigene972_F	Unigene32547_F		CL6701.Contig1_F		Unigene21383_F
Unigene3956_F	CL315.Contig3_F	Unigene22291_F	Unigene19803_F	CL6514.Contig2_F	Unigene23482_F		Unigene4173_F		CL5957.Contig2_F
CL5901.Contig1_F	Unigene27086_F	Unigene4562_F	Unigene14679_F	Unigene17948_F	CL2910.Contig2_F		CL861.Contig5_F		Unigene29605_F
Unigene24440_F	Unigene20845_F	CL2677.Contig1_F	Unigene19202_F	CL431.Contig1_F	Unigene21851_F		Unigene13875_F		Unigene4591_F
Unigene7864_F	CL3386.Contig2_F	CL4098.Contig2_F	Unigene24593_F	Unigene13164_F	Unigene2987_F		CL527.Contig2_F		Unigene3185_F
Unigene14521_F	Unigene20958_F	Unigene780_F	Unigene12402_F	CL732.Contig3_F	Unigene1800_F		Unigene27508_F		Unigene22551_F
CL1649.Contig3_F	Unigene13856_F	CL86.Contig1_F	Unigene19081_F	CL4730.Contig2_F	CL3965.Contig1_F		CL4912.Contig2_F		Unigene6876_F
CL5221.Contig2_F	Unigene7211_F	Unigene3973_F	Unigene35653_F	Unigene24871_F	Unigene1307_F		CL6958.Contig3_F		Unigene18053_F
Unigene20926_F	Unigene10721_F	Unigene29743_F	CL5806.Contig2_F	Unigene28349_F	Unigene25699_F		Unigene31377_F		Unigene19961_F
Unigene22113_F	Unigene22767_F	CL1037.Contig1_F	CL1804.Contig3_F	CL2435.Contig3_F	Unigene28205_F		CL399.Contig2_F		CL2356.Contig1_F
CL1920.Contig2_F	CL4697.Contig3_F	CL4247.Contig2_F	Unigene13346_F	Unigene27818_F	Unigene33386_F		CL2854.Contig2_F		Unigene15250_F
CL2427.Contig2_F	CL1203.Contig2_F	CL1662.Contig5_F	Unigene19369_F	Unigene3304_F	CL3347.Contig2_F		Unigene21082_F		Unigene8486_F
CL5301.Contig2_F	Unigene5987_F	CL5012.Contig4_F	Unigene16125_F	Unigene24423_F	Unigene30386_F		CL406.Contig2_F		CL3791.Contig1_F
Unigene29026_F	CL2359.Contig2_F	CL4855.Contig2_F	Unigene8638_F	CL6158.Contig3_F	CL3159.Contig5_F		Unigene163_F		Unigene27469_F
CL3000.Contig3_F	Unigene20369_F	CL6451.Contig1_F	CL5274.Contig2_F	Unigene23336_F	CL3304.Contig1_F		CL4315.Contig1_F		CL2957.Contig1_F
CL3191.Contig1_F	Unigene2635_F	Unigene12534_F	Unigene176_F	Unigene21358_F	CL4045.Contig3_F		CL2625.Contig2_F		Unigene8730_F
Unigene18454_F	Unigene4810_F	Unigene18168_F	CL5071.Contig2_F	CL1968.Contig2_F	Unigene21927_F		CL4471.Contig3_F		Unigene26311_F
Unigene5110_F	Unigene17208_F	CL41.Contig2_F	Unigene12270_F	Unigene17028_F	Unigene19699_F		CL2902.Contig2_F		CL2894.Contig1_F
CL5877.Contig2_F	CL6083.Contig2_F	Unigene3450_F	CL1885.Contig2_F	Unigene2071_F	CL1093.Contig1_F		CL5003.Contig2_F		Unigene33948_F
Unigene28745_F	CL3386.Contig4_F	Unigene14624_F	Unigene5501_F	CL3618.Contig1_F	CL4829.Contig1_F		Unigene180_F		CL877.Contig1_F
CL997.Contig1_F	Unigene15044_F	Unigene3977_F	Unigene28118_F	Unigene22822_F	Unigene3299_F		CL3692.Contig3_F		Unigene23688_F
Unigene1878_F	CL5957.Contig3_F	Unigene4571_F	Unigene32586_F	CL4297.Contig2_F	Unigene16143_F		CL4559.Contig2_F		CL2360.Contig5_F
CL5245.Contig2_F	Unigene20573_F	Unigene110_F	Unigene25906_F	Unigene30759_F	Unigene34374_F		CL4471.Contig2_F		Unigene18318_F
CL2811.Contig4_F	Unigene1615_F	CL3993.Contig3_F	CL5491.Contig1_F	CL3729.Contig1_F	Unigene12882_F		Unigene2495_F		Unigene26471_F
Unigene22441_F	Unigene7286_F	CL6800.Contig2_F	Unigene6317_F	CL4027.Contig2_F	Unigene809_F		CL6697.Contig3_F		CL6753.Contig2_F
CL1649.Contig2_F	Unigene35710_F	CL982.Contig2_F	CL6569.Contig3_F	Unigene4551_F	Unigene20501_F		Unigene29045_F		Unigene3338_F
Unigene16302_F	Unigene7066_F	Unigene26697_F	Unigene14607_F	CL5524.Contig1_F	CL1173.Contig2_F		CL2983.Contig2_F		CL511.Contig1_F
CL956.Contig5_F	Unigene14980_F	Unigene28246_F	CL1470.Contig1_F	CL1003.Contig2_F	CL315.Contig5_F		Unigene15858_F		CL2242.Contig1_F
Unigene28740_F	Unigene6045_F	CL265.Contig6_F	CL1464.Contig1_F	Unigene30022_F	Unigene27388_F		CL5477.Contig2_F		Unigene32083_F
CL6138.Contig2_F	Unigene13082_F	Unigene15847_F	Unigene27731_F	Unigene7964_F	Unigene486_F		CL4064.Contig1_F		Unigene30883_F
CL6746.Contig2_F	CL5562.Contig1_F	Unigene23763_F	Unigene32415_F	Unigene34813_F	Unigene4544_F		CL4945.Contig1_F		Unigene11989_F
CL3110.Contig1_F	Unigene1357_F	Unigene23666_F	Unigene8588_F	CL5916.Contig1_F	CL2567.Contig2_F		CL3780.Contig5_F		Unigene26047_F
Unigene24210_F	Unigene14184_F	CL2310.Contig2_F	Unigene34264_F	CL3934.Contig1_F	Unigene9701_F		Unigene16405_F		Unigene6011_F
Unigene32610_F	Unigene30151_F	Unigene30426_F	Unigene26301_F	Unigene5221_F	Unigene5323_F		Unigene5225_F		Unigene13361_F
CL3388.Contig3_F	Unigene19867_F	Unigene3990_F	Unigene7316_F	CL954.Contig2_F	Unigene6223_F		Unigene569_F		Unigene22839_F
Unigene20931_F	CL932.Contig1_F	CL2139.Contig3_F	CL6391.Contig2_F	Unigene10756_F	Unigene27141_F		Unigene32755_F		CL6512.Contig2_F
CL5355.Contig2_F	Unigene5109_F	Unigene14304_F	Unigene14166_F	Unigene16682_F	Unigene35538_F		Unigene671_F		Unigene18430_F
Unigene8123_F	Unigene12478_F	CL2140.Contig2_F	Unigene29826_F	CL4567.Contig1_F	CL363.Contig1_F		CL1999.Contig3_F		CL2806.Contig2_F
CL2811.Contig2_F	Unigene29986_F	CL6848.Contig1_F	CL4036.Contig1_F	Unigene29551_F	CL5050.Contig2_F		CL1760.Contig2_F		Unigene32555_F
CL1095.Contig2_F	CL48.Contig3_F	Unigene20637_F	CL1668.Contig2_F	CL164.Contig1_F	Unigene33332_F		Unigene28057_F		Unigene22184_F
Unigene25517_F	Unigene18555_F	Unigene9129_F	Unigene33632_F	CL2049.Contig3_F	CL1307.Contig1_F		CL3159.Contig2_F		CL4128.Contig3_F
CL2260.Contig1_F	CL5652.Contig1_F	Unigene18949_F	Unigene528_F	Unigene5852_F	Unigene19222_F		CL3097.Contig1_F
CL6764.Contig1_F	Unigene4667_F	CL6695.Contig1_F	Unigene35597_F	CL789.Contig1_F	CL827.Contig6_F		CL3159.Contig1_F
Unigene17766_F	Unigene5312_F	CL5019.Contig2_F	Unigene4237_F	CL2919.Contig7_F	Unigene34399_F		Unigene21457_F
CL4700.Contig3_F	Unigene31722_F	Unigene5197_F	CL4069.Contig4_F	Unigene29696_F	Unigene31071_F		Unigene27299_F
Unigene34823_F	Unigene11533_F	CL2603.Contig2_F	CL5082.Contig2_F	CL2629.Contig2_F	Unigene10735_F		Unigene10059_F
Unigene33506_F	CL5828.Contig1_F	CL4281.Contig1_F	Unigene1012_F	CL3396.Contig1_F	Unigene6154_F		CL4977.Contig1_F
CL3901.Contig1_F	CL3459.Contig2_F	Unigene27132_F	Unigene14151_F	CL6599.Contig1_F	CL5791.Contig3_F		Unigene13074_F
Unigene21209_F	CL1093.Contig3_F	CL4044.Contig2_F	CL6920.Contig3_F	Unigene33245_F	Unigene6837_F		CL1501.Contig6_F
Unigene19248_F	Unigene16505_F	Unigene4564_F	Unigene17335_F	Unigene4741_F	Unigene28512_F		CL3725.Contig1_F
Unigene11488_F	Unigene21697_F	Unigene24175_F	Unigene6949_F	CL617.Contig2_F	Unigene10101_F		CL2098.Contig2_F
CL2482.Contig1_F	CL4223.Contig2_F	Unigene4386_F	Unigene3277_F	CL227.Contig2_F	Unigene35555_F		CL3561.Contig2_F
Unigene30534_F	Unigene14383_F	Unigene14380_F	Unigene19703_F	CL536.Contig1_F	Unigene4891_F		CL2899.Contig2_F
Unigene14965_F	CL4039.Contig2_F	Unigene32781_F	Unigene15863_F	Unigene26967_F	Unigene21904_F		Unigene10641_F
CL3245.Contig2_F	Unigene28003_F	Unigene22147_F	CL462.Contig3_F	Unigene7891_F	Unigene25647_F		Unigene9943_F
CL165.Contig2_F	Unigene18940_F	Unigene26895_F	Unigene298_F	CL1011.Contig3_F	Unigene24697_F		Unigene9546_F
CL804.Contig2_F	Unigene25379_F	Unigene15550_F	Unigene24523_F	Unigene31400_F	Unigene8767_F		CL1379.Contig3_F
CL732.Contig1_F	Unigene5661_F	Unigene1131_F	CL1804.Contig1_F	CL2371.Contig1_F	Unigene18753_F		Unigene4249_F
Unigene30546_F	Unigene33132_F	Unigene17686_F	Unigene20918_F	Unigene13087_F	Unigene1521_F		Unigene17603_F
CL2133.Contig2_F	Unigene3543_F	CL5012.Contig1_F	Unigene14175_F	Unigene10757_F	CL310.Contig5_F		Unigene2472_F
Unigene34919_F	Unigene33479_F	Unigene18808_F	CL6090.Contig1_F	Unigene3651_F	Unigene5017_F		CL588.Contig2_F
Unigene12820_F	Unigene10475_F	CL3822.Contig2_F	Unigene31955_F	Unigene24044_F	CL1132.Contig4_F		CL2367.Contig3_F
Unigene1481_F	CL2349.Contig1_F	CL2457.Contig2_F	CL4927.Contig2_F	CL4770.Contig3_F	Unigene18007_F		Unigene8032_F
Unigene3567_F	Unigene3242_F	Unigene5285_F	CL165.Contig3_F	CL3729.Contig3_F	CL5965.Contig2_F		CL2518.Contig1_F
Unigene16495_F	Unigene32942_F	Unigene28459_F	Unigene19403_F	CL5366.Contig1_F	Unigene32072_F		CL7.Contig4_F
Unigene12821_F	CL436.Contig2_F	CL5659.Contig1_F	Unigene16325_F	CL2784.Contig2_F	Unigene8630_F		Unigene13377_F
Unigene6274_F	Unigene4894_F	Unigene18415_F	Unigene35647_F	CL4397.Contig4_F	Unigene31020_F		Unigene30557_F
CL5541.Contig2_F	Unigene3617_F	Unigene6044_F	Unigene35606_F	CL525.Contig1_F	CL2593.Contig4_F		CL3892.Contig2_F
Unigene29630_F	Unigene22255_F	CL1662.Contig3_F	Unigene23622_F	CL2145.Contig2_F	Unigene19712_F		CL4483.Contig1_F
Unigene6961_F	Unigene21367_F	CL2392.Contig1_F	CL6242.Contig3_F	Unigene25557_F	Unigene154_F		CL537.Contig4_F
Unigene15507_F	Unigene14317_F	Unigene14667_F	Unigene10506_F	CL6377.Contig1_F	CL6184.Contig1_F		Unigene32890_F
Unigene7850_F	Unigene10691_F	Unigene10056_F	CL6007.Contig1_F	Unigene7378_F	Unigene3688_F		Unigene33078_F
CL142.Contig2_F	Unigene10223_F	CL3923.Contig2_F	Unigene24998_F	CL3238.Contig2_F	Unigene26398_F		CL31.Contig8_F
Unigene1263_F	Unigene4853_F	CL2804.Contig1_F	Unigene6127_F	CL2555.Contig2_F	CL3986.Contig2_F		CL2402.Contig2_F
CL5718.Contig2_F	Unigene15343_F	Unigene3978_F	Unigene22531_F	Unigene28662_F	CL5015.Contig2_F		CL306.Contig2_F
Unigene21202_F	CL4937.Contig1_F	Unigene12886_F	CL1594.Contig1_F	CL3729.Contig2_F	Unigene26364_F		CL209.Contig1_F
Unigene35412_F	Unigene4527_F	Unigene24111_F	CL883.Contig2_F	CL5826.Contig2_F	Unigene5422_F		Unigene513_F
CL4657.Contig3_F	Unigene28379_F	CL2860.Contig1_F	CL4182.Contig2_F	Unigene35682_F	Unigene3027_F		Unigene11537_F
CL3254.Contig2_F	Unigene12801_F	CL1737.Contig1_F	CL4604.Contig2_F	CL5046.Contig1_F	Unigene7266_F		CL5504.Contig2_F
Unigene18847_F	CL2255.Contig1_F	CL6581.Contig1_F	Unigene33315_F	Unigene35655_F	Unigene21342_F		Unigene27697_F
Unigene23376_F	CL1144.Contig4_F	CL1037.Contig2_F	CL3761.Contig2_F	CL801.Contig3_F	Unigene32449_F		Unigene20567_F
Unigene13199_F	Unigene10055_F	Unigene12773_F	CL3082.Contig1_F	Unigene6544_F	Unigene21277_F		CL751.Contig5_F
CL1556.Contig2_F	Unigene25805_F	CL1818.Contig1_F	Unigene30869_F	Unigene22826_F	Unigene11716_F		Unigene4899_F
Unigene26874_F	Unigene24956_F	CL6955.Contig1_F	Unigene23623_F	Unigene9612_F	Unigene3570_F		Unigene19046_F
CL732.Contig2_F	CL2742.Contig2_F	CL1032.Contig1_F	Unigene15500_F	Unigene19580_F	Unigene9430_F		CL4871.Contig2_F
Unigene23547_F	Unigene23745_F	CL4933.Contig2_F	Unigene32585_F	Unigene1512_F	CL1741.Contig1_F		CL3496.Contig2_F
Unigene21301_F	CL5610.Contig2_F	Unigene33364_F	Unigene12365_F	Unigene27121_F	Unigene29892_F		CL2801.Contig2_F
Unigene4153_F	CL749.Contig2_F	CL6307.Contig2_F	Unigene2596_F	CL1787.Contig1_F	Unigene10795_F		CL3642.Contig1_F
Unigene5186_F	CL3185.Contig1_F	Unigene17494_F	CL1310.Contig2_F	Unigene1327_F	Unigene3910_F		Unigene12532_F
CL280.Contig1_F	CL2742.Contig1_F	Unigene31438_F	CL5290.Contig1_F	Unigene14914_F	Unigene17302_F		CL4798.Contig2_F
CL6466.Contig1_F	CL4456.Contig1_F	CL3595.Contig3_F	CL4188.Contig1_F	Unigene15048_F	Unigene32180_F		Unigene34515_F
Unigene21878_F	CL3868.Contig1_F	Unigene36191_F	CL4860.Contig1_F	CL3000.Contig2_F	CL482.Contig2_F		CL1257.Contig5_F
CL5793.Contig2_F	CL4553.Contig2_F	CL1737.Contig2_F	Unigene3674_F	CL238.Contig3_F	CL2910.Contig1_F		Unigene8901_F
Unigene22186_F	CL3627.Contig2_F	CL5705.Contig2_F	CL6272.Contig1_F	CL1009.Contig1_F	CL2910.Contig3_F		CL3307.Contig1_F
CL6111.Contig2_F	Unigene23152_F	Unigene2059_F	CL2880.Contig3_F	CL2688.Contig3_F	Unigene20304_F		CL2690.Contig2_F
Unigene11649_F	Unigene34022_F	Unigene15584_F	CL59.Contig3_F	CL3849.Contig2_F	CL482.Contig1_F		CL3593.Contig1_F
Unigene3585_F	CL2970.Contig2_F	Unigene3415_F	CL31.Contig7_F	Unigene5520_F	CL3013.Contig1_F		CL4173.Contig2_F
CL2345.Contig3_F	Unigene8742_F	CL2606.Contig6_F	CL4333.Contig2_F	CL1709.Contig4_F	CL2940.Contig3_F		CL1101.Contig2_F
Unigene35541_F	Unigene22469_F	CL3575.Contig2_F	Unigene31148_F	Unigene19879_F	CL4567.Contig3_F		Unigene16390_F
Unigene11559_F	CL6673.Contig1_F	Unigene8488_F	Unigene25696_F	CL6007.Contig2_F	CL1610.Contig1_F		CL6416.Contig1_F
Unigene3505_F	Unigene28277_F	Unigene764_F	CL1068.Contig1_F	CL1736.Contig2_F	Unigene12278_F		CL235.Contig1_F
Unigene14412_F	Unigene5074_F	Unigene4565_F	CL191.Contig3_F	CL2688.Contig1_F	Unigene16814_F
Unigene4350_F	Unigene26003_F	CL30.Contig4_F	Unigene29902_F	CL5807.Contig1_F	Unigene8672_F
CL4011.Contig3_F	Unigene378_F	Unigene11735_F	Unigene14846_F	Unigene10331_F	CL4829.Contig2_F
Unigene22521_F	Unigene19589_F	Unigene26207_F	CL324.Contig3_F	Unigene32105_F	CL3293.Contig3_F
Unigene754_F	Unigene35481_F	CL3003.Contig2_F	Unigene30429_F	CL4378.Contig2_F	Unigene19869_F
Unigene8091_F	Unigene11149_F	Unigene34883_F	CL5162.Contig2_F	Unigene21310_F
CL851.Contig3_F	Unigene7624_F	Unigene15577_F	CL2587.Contig2_F	Unigene11815_F
Unigene35379_F	Unigene9815_F	Unigene21911_F	CL1922.Contig1_F	CL6866.Contig5_F
Unigene4254_F	Unigene396_F	Unigene33179_F	Unigene10866_F	CL2582.Contig1_F
Unigene9768_F	Unigene10956_F	Unigene30938_F	CL4069.Contig3_F	CL1652.Contig2_F
CL5616.Contig1_F	Unigene6777_F	Unigene32002_F	CL3587.Contig1_F	CL4963.Contig1_F
CL956.Contig8_F	Unigene873_F	CL1461.Contig1_F	Unigene10007_F	CL5336.Contig1_F
CL12.Contig3_F	Unigene670_F	Unigene6722_F	CL4497.Contig1_F	Unigene20411_F
Unigene28619_F	CL2179.Contig1_F	Unigene23274_F	Unigene16502_F	CL4397.Contig5_F
Unigene29421_F	CL875.Contig1_F	Unigene3408_F	CL1922.Contig2_F	CL3659.Contig2_F
Unigene19442_F	Unigene24025_F	Unigene20274_F	Unigene20770_F	CL355.Contig2_F
CL6077.Contig2_F	CL4151.Contig1_F	Unigene33937_F	CL1484.Contig1_F	Unigene4890_F
CL1364.Contig1_F	Unigene23529_F	Unigene17710_F	Unigene5124_F	CL4053.Contig2_F
CL2922.Contig3_F	Unigene19573_F	Unigene3987_F	CL3692.Contig1_F	CL5153.Contig2_F
CL3736.Contig2_F	CL2914.Contig3_F	Unigene17285_F	Unigene2291_F	CL1695.Contig2_F
Unigene34318_F	Unigene31776_F	CL4000.Contig2_F	CL839.Contig4_F	CL5243.Contig2_F
CL4050.Contig1_F	Unigene19235_F	CL2606.Contig5_F	Unigene6024_F	CL3940.Contig1_F
Unigene4996_F	Unigene16858_F	CL6916.Contig2_F	Unigene11950_F	Unigene3913_F
Unigene22442_F	Unigene17263_F	CL141.Contig1_F	CL3369.Contig1_F	CL1026.Contig3_F
CL3388.Contig2_F	Unigene11368_F	Unigene19364_F	Unigene31743_F	Unigene22282_F
Unigene12868_F	Unigene166_F	Unigene24751_F	Unigene779_F	CL107.Contig9_F
CL1984.Contig2_F	Unigene9819_F	Unigene29871_F	CL4006.Contig1_F	Unigene9574_F
Unigene19922_F	Unigene5674_F	CL4069.Contig2_F	CL4988.Contig3_F	Unigene34546_F
Unigene2345_F	CL5482.Contig1_F	Unigene4296_F	CL3938.Contig1_F	Unigene10112_F
Unigene29835_F	Unigene17471_F	Unigene3416_F	CL218.Contig1_F	CL809.Contig2_F
Unigene5175_F	Unigene34074_F	Unigene9472_F	CL1991.Contig2_F	CL5931.Contig1_F
Unigene33087_F	Unigene10430_F	Unigene10831_F	CL689.Contig1_F	CL2232.Contig1_F
Unigene12113_F	CL6621.Contig2_F	Unigene11382_F	CL5268.Contig2_F	CL1350.Contig1_F
Unigene6866_F	CL2914.Contig1_F	Unigene9835_F	CL4580.Contig3_F	Unigene21384_F
Unigene12363_F	CL5536.Contig2_F	Unigene17516_F	Unigene28490_F	Unigene25832_F
CL1727.Contig1_F	Unigene9087_F	Unigene26289_F	CL5225.Contig3_F	Unigene4326_F
Unigene22754_F	Unigene22876_F	CL4740.Contig1_F	Unigene1354_F	Unigene21027_F
Unigene29128_F	Unigene10123_F	CL620.Contig1_F	Unigene1658_F	Unigene2917_F
Unigene23162_F	Unigene31272_F	Unigene12423_F	Unigene21702_F	CL1544.Contig1_F
CL5254.Contig1_F	Unigene2573_F	Unigene10137_F	Unigene5964_F	CL2426.Contig1_F
CL4138.Contig2_F	Unigene11347_F	Unigene3834_F	CL6778.Contig1_F	Unigene2367_F
CL6764.Contig2_F	Unigene4799_F	Unigene29546_F	Unigene27246_F	Unigene29730_F
Unigene22187_F	CL3577.Contig1_F	CL138.Contig1_F	Unigene19441_F	CL1926.Contig3_F
CL2398.Contig1_F	Unigene1285_F	CL5211.Contig2_F	CL6227.Contig1_F	Unigene20942_F
Unigene12693_F	Unigene21753_F	Unigene579_F	CL1906.Contig1_F	CL1718.Contig1_F
CL206.Contig2_F	Unigene19510_F	Unigene3986_F	Unigene33002_F	CL6608.Contig2_F
CL3741.Contig2_F	Unigene8642_F	Unigene31373_F	Unigene23108_F	Unigene30230_F
Unigene710_F	Unigene26560_F	Unigene3983_F	CL3917.Contig1_F	CL438.Contig1_F
Unigene28313_F	CL3144.Contig4_F	Unigene4568_F	Unigene2851_F	CL4929.Contig3_F
CL5120.Contig1_F	Unigene5076_F	CL4770.Contig1_F	Unigene7813_F	Unigene17029_F
Unigene14610_F	Unigene21140_F	CL183.Contig1_F	CL428.Contig2_F	CL941.Contig1_F
Unigene14431_F	CL2349.Contig2_F	Unigene35804_F	CL6291.Contig2_F	Unigene13076_F
CL977.Contig2_F	CL2771.Contig2_F	Unigene20043_F	Unigene2270_F	CL2762.Contig1_F
CL4009.Contig2_F	CL946.Contig1_F	Unigene18992_F	CL2022.Contig2_F	CL2656.Contig2_F
Unigene34476_F	Unigene31579_F	Unigene27538_F	Unigene5647_F	Unigene4398_F
CL2922.Contig6_F	Unigene10368_F	Unigene3991_F	CL3304.Contig3_F	Unigene33608_F
CL2195.Contig1_F	CL3902.Contig2_F	Unigene32425_F	Unigene25256_F	Unigene13996_F
CL81.Contig1_F	CL6684.Contig1_F	CL6019.Contig1_F	CL97.Contig1_F	Unigene4332_F
CL4988.Contig2_F	Unigene33489_F	Unigene4424_F	Unigene18079_F	Unigene20077_F
Unigene29465_F	Unigene31149_F	Unigene28726_F	CL5903.Contig1_F	Unigene22345_F
Unigene12833_F	Unigene8104_F	Unigene11047_F	Unigene19453_F	Unigene9319_F
Unigene29205_F	Unigene13865_F	CL1626.Contig2_F	Unigene15486_F	Unigene13112_F
Unigene25228_F	Unigene21377_F	Unigene3982_F	CL1389.Contig2_F	CL6866.Contig4_F
Unigene22737_F	Unigene1104_F	Unigene16457_F	CL76.Contig1_F	Unigene383_F
Unigene11373_F	Unigene5770_F	CL4316.Contig1_F	Unigene12440_F	Unigene33511_F
Unigene2430_F	CL3710.Contig1_F	Unigene31108_F	CL1166.Contig2_F	CL3953.Contig1_F
CL1984.Contig1_F	CL2686.Contig1_F	CL5002.Contig4_F	Unigene18173_F	CL1122.Contig4_F
CL5960.Contig1_F	Unigene24280_F	CL31.Contig3_F	Unigene27491_F	Unigene29125_F
CL6458.Contig1_F	Unigene6857_F	Unigene26246_F	Unigene6656_F	CL82.Contig1_F
CL1140.Contig2_F	Unigene7262_F	Unigene5617_F	Unigene25695_F	CL4719.Contig7_F
Unigene13240_F	Unigene25576_F	Unigene16176_F	Unigene25306_F	Unigene32596_F
CL453.Contig2_F	Unigene6265_F	CL3595.Contig2_F	CL5768.Contig2_F	CL1490.Contig2_F
Unigene27129_F	CL5508.Contig1_F	Unigene1343_F	Unigene16340_F	Unigene19042_F
Unigene839_F	Unigene30278_F	Unigene6230_F	Unigene23281_F	Unigene31490_F
Unigene33530_F	Unigene509_F	Unigene28328_F	Unigene30291_F	Unigene29570_F
Unigene29861_F	CL1678.Contig2_F	CL1380.Contig5_F	Unigene14941_F	Unigene36060_F
Unigene3796_F	Unigene36211_F	Unigene23936_F	Unigene23760_F	CL3925.Contig2_F
CL5158.Contig2_F	Unigene27242_F	Unigene16080_F	CL1191.Contig4_F	CL5853.Contig3_F
CL5490.Contig2_F	Unigene9914_F	Unigene3263_F	Unigene3733_F	Unigene1894_F
CL4036.Contig2_F	CL4736.Contig1_F	Unigene9781_F	CL4229.Contig2_F	Unigene32910_F
CL828.Contig3_F	Unigene22592_F	Unigene6958_F	Unigene12068_F	CL710.Contig7_F
CL3233.Contig2_F	CL5828.Contig2_F	Unigene24169_F	Unigene13178_F	Unigene17790_F
Unigene15517_F	Unigene1332_F	CL1032.Contig2_F	CL2663.Contig2_F	Unigene27918_F
CL3996.Contig1_F	Unigene16454_F	Unigene17829_F	CL2058.Contig3_F	Unigene2529_F
CL5401.Contig2_F	Unigene9935_F	CL1078.Contig5_F	CL5926.Contig2_F	CL4830.Contig2_F
Unigene3613_F	Unigene14515_F	Unigene12802_F	CL817.Contig2_F	CL1495.Contig2_F
CL2482.Contig2_F	Unigene32421_F	Unigene10810_F	CL3593.Contig2_F	Unigene4647_F
Unigene31857_F	Unigene31054_F	Unigene26963_F	Unigene26438_F	Unigene819_F
Unigene492_F	Unigene19329_F	CL5126.Contig2_F	Unigene7654_F	Unigene681_F
Unigene35827_F	CL6091.Contig1_F	Unigene35165_F	Unigene3592_F	Unigene6902_F
Unigene14882_F	Unigene19862_F	Unigene26331_F	CL6550.Contig3_F	CL4690.Contig1_F
CL2922.Contig2_F	Unigene17905_F	CL1799.Contig2_F	Unigene26250_F	Unigene29441_F
Unigene7780_F	Unigene26491_F	CL4426.Contig2_F	Unigene16900_F	Unigene32278_F
Unigene10_F	Unigene30490_F	Unigene1358_F	Unigene17979_F	CL2811.Contig3_F
CL2789.Contig2_F	Unigene21905_F	Unigene4446_F	Unigene15042_F	CL3127.Contig3_F
CL4973.Contig1_F	Unigene33549_F	Unigene13546_F	Unigene16846_F	Unigene24231_F
Unigene19474_F	CL3386.Contig1_F	Unigene22373_F	Unigene4223_F	Unigene20832_F
Unigene27442_F	Unigene27492_F	CL6451.Contig2_F	CL6343.Contig2_F	Unigene9614_F
Unigene31227_F	CL5313.Contig1_F	Unigene32956_F	Unigene15796_F	CL2945.Contig2_F
Unigene9778_F	Unigene29517_F	Unigene1569_F	Unigene35869_F	CL5566.Contig2_F
Unigene33474_F	Unigene4124_F	CL569.Contig1_F	Unigene3087_F	Unigene30709_F
Unigene4383_F	CL5011.Contig2_F	CL1728.Contig4_F	CL18.Contig5_F	CL1350.Contig2_F
CL5712.Contig2_F	CL425.Contig1_F	Unigene15943_F	Unigene29063_F	Unigene25549_F
Unigene5202_F	Unigene30971_F	CL744.Contig1_F	Unigene31207_F	CL1761.Contig1_F
CL6614.Contig1_F	CL5011.Contig1_F	CL4820.Contig2_F	CL2031.Contig2_F	CL1308.Contig3_F
CL2729.Contig3_F	Unigene15121_F	Unigene27957_F	CL6759.Contig1_F	Unigene26612_F
Unigene6618_F	Unigene23468_F	CL1650.Contig2_F	Unigene20704_F	CL362.Contig2_F
CL6138.Contig3_F	CL5307.Contig1_F	CL1680.Contig1_F	CL657.Contig1_F	CL4116.Contig1_F
Unigene24452_F	CL6684.Contig2_F	CL58.Contig1_F	Unigene7559_F	Unigene8912_F
CL4983.Contig1_F	Unigene1536_F	Unigene12815_F	Unigene793_F	CL4719.Contig5_F
CL3807.Contig3_F	Unigene3288_F	CL3093.Contig2_F	CL1335.Contig2_F	CL2919.Contig2_F
CL1641.Contig3_F	CL2758.Contig1_F	Unigene32982_F	CL3802.Contig1_F	CL3100.Contig1_F
CL1630.Contig1_F	CL3144.Contig3_F	Unigene17007_F	CL6538.Contig1_F	Unigene4017_F
CL6246.Contig1_F	Unigene12543_F	CL973.Contig1_F	CL998.Contig1_F	CL6866.Contig2_F
Unigene6682_F	Unigene29907_F	CL2275.Contig2_F	CL2299.Contig1_F	Unigene6411_F
CL2880.Contig4_F	Unigene34803_F	CL6215.Contig2_F	CL4564.Contig5_F	Unigene17917_F
Unigene31727_F	Unigene14509_F	CL4813.Contig1_F	Unigene25194_F	Unigene1737_F
CL3087.Contig1_F	Unigene21016_F	Unigene14322_F	Unigene9220_F	Unigene31755_F
Unigene9202_F	CL3274.Contig1_F	Unigene17959_F	Unigene34589_F	CL1093.Contig6_F
CL126.Contig3_F	Unigene7326_F	Unigene29833_F	Unigene2432_F	Unigene21171_F
CL3492.Contig2_F	Unigene13634_F	CL6546.Contig1_F	Unigene5676_F	Unigene35277_F
Unigene1101_F	Unigene33771_F	Unigene4201_F	Unigene33127_F	CL2151.Contig3_F
Unigene11341_F	Unigene36013_F	Unigene28172_F	Unigene10214_F	Unigene35071_F
Unigene1062_F	CL5313.Contig2_F	CL372.Contig3_F	CL68.Contig4_F	CL2919.Contig1_F
Unigene11824_F	Unigene11890_F	CL3949.Contig1_F	CL636.Contig3_F	Unigene11482_F
Unigene17449_F	Unigene27725_F	Unigene19905_F	CL5593.Contig3_F	Unigene34805_F
CL2213.Contig1_F	Unigene18890_F	Unigene15551_F	Unigene20419_F	Unigene3709_F
Unigene1272_F	Unigene5668_F	CL58.Contig4_F	CL3.Contig8_F	CL2919.Contig3_F
Unigene12978_F	CL2192.Contig1_F	Unigene1547_F	Unigene35870_F	CL2465.Contig1_F
Unigene35534_F	Unigene4085_F	Unigene3985_F	Unigene14931_F	CL4690.Contig2_F
CL4929.Contig2_F	Unigene1659_F	Unigene23333_F	Unigene12373_F	Unigene29266_F
CL4014.Contig2_F	Unigene19727_F	CL499.Contig8_F	CL5120.Contig2_F	Unigene23254_F
Unigene11155_F	Unigene27855_F	CL4169.Contig1_F	Unigene104_F	Unigene29164_F
CL3911.Contig2_F	CL68.Contig1_F	CL3525.Contig1_F	CL3999.Contig2_F	CL1416.Contig4_F
CL3722.Contig2_F	Unigene27460_F	CL3949.Contig5_F	CL1132.Contig1_F	CL1416.Contig1_F
Unigene792_F	Unigene33361_F	Unigene24850_F	Unigene28256_F	CL2918.Contig2_F
Unigene34198_F	Unigene3868_F	Unigene24491_F	Unigene25467_F	CL2919.Contig6_F
Unigene3899_F	Unigene32351_F	Unigene33918_F	Unigene4881_F	CL4680.Contig2_F
Unigene4184_F	Unigene28473_F	Unigene26349_F	Unigene15479_F	CL4593.Contig2_F
CL6303.Contig2_F	Unigene3739_F	Unigene29870_F	CL6388.Contig1_F	Unigene14665_F
Unigene11745_F	Unigene6445_F	Unigene9675_F	CL5921.Contig2_F	Unigene21453_F
CL4988.Contig1_F	CL5792.Contig2_F	CL6066.Contig1_F	CL4858.Contig1_F	Unigene1262_F
Unigene15306_F	CL5216.Contig2_F	Unigene22202_F	Unigene31710_F	Unigene19485_F
Unigene25239_F	Unigene9469_F	CL6013.Contig2_F	Unigene4785_F	Unigene3679_F
Unigene27001_F	Unigene25136_F	Unigene5360_F	Unigene19161_F	Unigene30079_F
Unigene27007_F	Unigene10312_F	Unigene8380_F	CL2964.Contig1_F	Unigene14656_F
CL4730.Contig1_F	Unigene17635_F	CL6792.Contig1_F	Unigene10850_F	Unigene34275_F
Unigene32803_F	CL1158.Contig1_F	Unigene24554_F	CL2967.Contig3_F	Unigene28789_F
Unigene28755_F	Unigene12649_F	CL4380.Contig1_F	Unigene11284_F	CL462.Contig2_F
Unigene15561_F	Unigene27443_F	Unigene3988_F	Unigene1092_F	CL2869.Contig1_F
CL2922.Contig4_F	Unigene317_F	CL5017.Contig2_F	Unigene17736_F	Unigene12734_F
CL5836.Contig1_F	Unigene11288_F	Unigene34101_F	Unigene1352_F	CL4427.Contig2_F
CL5454.Contig3_F	CL4539.Contig3_F	Unigene10767_F	CL2859.Contig4_F	CL4163.Contig1_F
Unigene2969_F	Unigene16680_F	Unigene26257_F	CL3040.Contig2_F	Unigene5251_F
CL956.Contig17_F	CL1993.Contig5_F	Unigene27521_F	Unigene33454_F	CL3284.Contig2_F
CL431.Contig4_F	Unigene13559_F	Unigene30757_F	CL6671.Contig1_F	Unigene9776_F
Unigene21649_F	Unigene2030_F	CL265.Contig26_F	CL5956.Contig1_F	CL1993.Contig4_F
CL4522.Contig3_F	Unigene27398_F	Unigene6659_F	Unigene5527_F	CL822.Contig4_F
CL565.Contig1_F	Unigene20_F	Unigene31355_F	CL4475.Contig2_F	CL5921.Contig1_F
CL2922.Contig5_F	CL946.Contig7_F	Unigene25865_F	Unigene9999_F	CL6025.Contig3_F
CL4219.Contig4_F	Unigene16398_F	CL444.Contig2_F	Unigene19065_F	CL1093.Contig4_F
Unigene17176_F	Unigene7802_F	Unigene7785_F	Unigene3266_F	CL6073.Contig1_F
Unigene34917_F	Unigene11702_F	Unigene34174_F	Unigene20060_F	CL853.Contig2_F
CL2609.Contig1_F	Unigene23528_F	CL6177.Contig1_F	Unigene13561_F	Unigene21969_F
Unigene11785_F	CL5611.Contig2_F	Unigene4251_F	Unigene27434_F	Unigene15164_F
CL994.Contig2_F	Unigene4106_F	CL2598.Contig1_F	Unigene9736_F	Unigene9938_F
Unigene22561_F	Unigene19359_F	Unigene15909_F	Unigene5879_F	CL814.Contig2_F
Unigene16853_F	Unigene11987_F	CL1680.Contig4_F	Unigene3661_F	Unigene29490_F
CL1427.Contig1_F	Unigene9618_F	Unigene34840_F	Unigene24385_F	Unigene18977_F
CL828.Contig1_F	CL5769.Contig1_F	CL947.Contig2_F	Unigene20508_F	Unigene4968_F
Unigene6219_F	Unigene14187_F	Unigene1590_F	Unigene10254_F	Unigene13754_F
CL1003.Contig3_F	CL2430.Contig1_F	CL3202.Contig2_F	Unigene11749_F	Unigene15214_F
Unigene11459_F	Unigene35603_F	Unigene18133_F	Unigene15862_F	Unigene16805_F
Unigene31576_F	CL810.Contig2_F	CL3263.Contig3_F	Unigene26388_F	Unigene25345_F
CL5187.Contig1_F	Unigene13986_F	CL4071.Contig1_F	Unigene19492_F	CL6032.Contig1_F
CL663.Contig3_F	Unigene27652_F	CL2444.Contig4_F	Unigene25351_F	Unigene9890_F
CL1320.Contig1_F	Unigene23972_F	CL6448.Contig1_F	CL6076.Contig1_F	Unigene9903_F
Unigene732_F	Unigene7843_F	Unigene1217_F	CL1865.Contig2_F	Unigene22374_F
Unigene18075_F	Unigene28322_F	CL3064.Contig1_F	CL368.Contig1_F	Unigene8312_F
Unigene2505_F	Unigene7165_F	Unigene29856_F	CL6171.Contig1_F	Unigene28341_F
CL4077.Contig1_F	Unigene24003_F	Unigene6575_F	CL263.Contig2_F	Unigene34982_F
Unigene28761_F	Unigene35149_F	CL6832.Contig2_F	CL1141.Contig1_F	CL5121.Contig1_F
CL1954.Contig2_F	CL710.Contig3_F	Unigene3842_F	CL5069.Contig2_F	CL6135.Contig2_F
Unigene16084_F	CL2758.Contig4_F	CL1040.Contig2_F	Unigene22965_F	CL2499.Contig1_F
Unigene11915_F	CL4993.Contig1_F	CL6307.Contig1_F	CL771.Contig2_F	Unigene35589_F
CL2668.Contig1_F	CL2620.Contig2_F	Unigene4093_F	Unigene7076_F	CL1190.Contig2_F
Unigene4993_F	Unigene18526_F	Unigene7991_F	CL3999.Contig1_F	Unigene5632_F
Unigene31525_F	CL1217.Contig1_F	CL1303.Contig1_F	CL4202.Contig2_F	CL3922.Contig2_F
CL2872.Contig1_F	Unigene27150_F	Unigene19935_F	CL146.Contig2_F	Unigene31790_F
CL841.Contig3_F	Unigene11419_F	CL4914.Contig2_F	CL6694.Contig2_F	CL2962.Contig1_F
CL6077.Contig1_F	CL221.Contig1_F	Unigene27890_F	Unigene26713_F	Unigene4072_F
Unigene31653_F	Unigene22716_F	Unigene23645_F	CL5645.Contig1_F	Unigene27847_F
CL5347.Contig2_F	CL780.Contig5_F	CL2554.Contig2_F	CL496.Contig7_F	CL1248.Contig3_F
CL1338.Contig2_F	CL1392.Contig1_F	CL4025.Contig2_F	CL500.Contig3_F	Unigene20459_F
Unigene11866_F	CL3964.Contig2_F	Unigene27763_F	Unigene9927_F	CL4460.Contig2_F
CL1525.Contig2_F	Unigene372_F	CL3808.Contig2_F	Unigene2428_F	Unigene30681_F
CL1770.Contig1_F	Unigene23564_F	Unigene13488_F	Unigene4112_F	CL3424.Contig2_F
CL6370.Contig1_F	Unigene9095_F	Unigene2477_F	Unigene4917_F	Unigene30342_F
Unigene31202_F	Unigene32757_F	Unigene6908_F	Unigene35370_F	Unigene10319_F
Unigene28547_F	CL2428.Contig1_F	CL1798.Contig4_F	Unigene18268_F	Unigene32074_F
CL4378.Contig1_F	Unigene2011_F	CL804.Contig4_F	CL6369.Contig2_F	Unigene6438_F
CL3067.Contig2_F	Unigene18339_F	Unigene3933_F	CL321.Contig5_F	Unigene8447_F
CL1993.Contig3_F	Unigene16607_F	Unigene5257_F	Unigene17016_F	CL1793.Contig2_F
CL355.Contig3_F	Unigene25708_F	CL1899.Contig3_F	CL6654.Contig2_F	Unigene6439_F
CL2504.Contig1_F	Unigene991_F	Unigene16352_F	CL150.Contig2_F	CL1754.Contig2_F
Unigene4012_F	Unigene20317_F	Unigene7660_F	Unigene10893_F	CL2062.Contig2_F
CL496.Contig8_F	Unigene19917_F	Unigene23245_F	CL3782.Contig3_F	Unigene6248_F
Unigene12263_F	Unigene18092_F	CL236.Contig1_F	CL5441.Contig2_F	CL4680.Contig1_F
Unigene4535_F	CL4468.Contig1_F	Unigene30986_F	CL5016.Contig1_F	Unigene27686_F
CL6562.Contig1_F	CL6672.Contig2_F	Unigene33346_F	Unigene23561_F	CL964.Contig4_F
Unigene6899_F	Unigene35983_F	Unigene35650_F	Unigene15596_F	Unigene35012_F
CL2367.Contig2_F	CL6673.Contig2_F	CL6517.Contig1_F	CL3250.Contig1_F	Unigene30379_F
Unigene9737_F	Unigene24352_F	Unigene3452_F	CL6461.Contig2_F	Unigene18596_F
Unigene24080_F	Unigene34791_F	Unigene34121_F	CL6382.Contig1_F	CL5153.Contig1_F
CL6812.Contig2_F	CL1962.Contig2_F	Unigene11489_F	CL197.Contig3_F	Unigene25092_F
Unigene10327_F	CL3480.Contig1_F	Unigene16388_F	CL4784.Contig1_F	Unigene21025_F
CL22.Contig2_F	Unigene8265_F	Unigene23739_F	CL3997.Contig2_F	Unigene34303_F
CL4987.Contig2_F	Unigene350_F	CL792.Contig3_F	Unigene28942_F	CL4593.Contig1_F
Unigene13428_F	Unigene19135_F	Unigene14216_F	CL5474.Contig1_F	Unigene21840_F
Unigene7790_F	Unigene474_F	CL4145.Contig2_F	CL2280.Contig4_F	Unigene26305_F
CL3688.Contig1_F	Unigene27280_F	CL2293.Contig1_F	Unigene5963_F	Unigene30345_F
Unigene27919_F	Unigene2446_F	Unigene2840_F	Unigene12854_F	CL4906.Contig1_F
CL3768.Contig2_F	Unigene8136_F	Unigene6406_F	Unigene30233_F	Unigene25662_F
Unigene11041_F	Unigene2544_F	Unigene4607_F	Unigene28127_F	Unigene6746_F
Unigene32575_F	CL2706.Contig2_F	Unigene18763_F	CL3557.Contig2_F	CL6509.Contig1_F
CL5286.Contig4_F	Unigene16964_F	Unigene553_F	Unigene21225_F	Unigene35067_F
Unigene34562_F	Unigene32514_F	Unigene32265_F	Unigene970_F	CL940.Contig2_F
Unigene15930_F	CL5360.Contig3_F	Unigene5836_F	Unigene14367_F	Unigene23243_F
Unigene7282_F	Unigene30250_F	Unigene23392_F	Unigene4092_F	CL197.Contig2_F
Unigene10879_F	Unigene13078_F	CL3285.Contig2_F	CL2703.Contig2_F	Unigene7301_F
Unigene10975_F	Unigene28640_F	Unigene12984_F	Unigene8403_F	Unigene9476_F
Unigene5653_F	Unigene22258_F	Unigene10883_F	Unigene7409_F	Unigene14906_F
CL4393.Contig2_F	Unigene22543_F	CL20.Contig1_F	Unigene27171_F	Unigene10670_F
Unigene7295_F	Unigene1634_F	Unigene19044_F	CL5337.Contig2_F	Unigene16303_F
Unigene17624_F	CL2870.Contig1_F	Unigene7273_F	Unigene5728_F	Unigene14518_F
Unigene33815_F	Unigene8992_F	Unigene27778_F	CL3360.Contig1_F	CL684.Contig3_F
Unigene16246_F	Unigene22233_F	CL6440.Contig1_F	CL771.Contig3_F	CL1635.Contig3_F
CL5535.Contig2_F	Unigene9680_F	Unigene20822_F	Unigene6200_F	CL3489.Contig1_F
Unigene30265_F	CL3420.Contig2_F	Unigene4298_F	CL2787.Contig2_F	Unigene18636_F
CL215.Contig1_F	Unigene24137_F	Unigene10390_F	CL1906.Contig2_F	Unigene16679_F
Unigene10683_F	Unigene16602_F	Unigene33926_F	CL5031.Contig4_F	Unigene3628_F
CL2455.Contig1_F	Unigene24577_F	CL668.Contig3_F	Unigene4548_F	Unigene5980_F
CL6372.Contig1_F	Unigene16350_F	CL4145.Contig1_F	Unigene18952_F	Unigene25122_F
Unigene20530_F	Unigene365_F	CL5734.Contig2_F	Unigene25907_F	Unigene25529_F
Unigene19291_F	Unigene27221_F	CL237.Contig1_F	Unigene1360_F	Unigene18648_F
CL3294.Contig1_F	Unigene30433_F	Unigene24176_F	Unigene8885_F	CL709.Contig1_F
CL2661.Contig1_F	Unigene9061_F	Unigene4163_F	CL6935.Contig2_F	CL1718.Contig2_F
Unigene18448_F	Unigene1718_F	Unigene20223_F	CL4163.Contig3_F	Unigene7501_F
Unigene26701_F	CL3619.Contig3_F	Unigene6247_F	CL1002.Contig2_F	CL456.Contig2_F
Unigene13413_F	Unigene33223_F	Unigene4215_F	CL5337.Contig1_F	Unigene19408_F
Unigene14816_F	CL4489.Contig2_F	CL3939.Contig1_F	Unigene25358_F	CL2120.Contig1_F
CL6000.Contig1_F	Unigene14095_F	CL4386.Contig1_F	CL5119.Contig5_F	Unigene6893_F
Unigene34482_F	CL5287.Contig3_F	Unigene25829_F	CL771.Contig4_F	CL6417.Contig1_F
CL3160.Contig2_F	Unigene25462_F	Unigene6667_F	CL1101.Contig1_F	CL3006.Contig4_F
Unigene24466_F	Unigene35063_F	Unigene15361_F	Unigene6261_F	CL3170.Contig2_F
Unigene13507_F	Unigene10244_F	Unigene19499_F	Unigene9576_F	Unigene9962_F
CL5384.Contig2_F	Unigene23155_F	Unigene16389_F	Unigene4081_F	CL2321.Contig3_F
CL554.Contig2_F	Unigene2742_F	Unigene26360_F	Unigene30015_F	CL755.Contig4_F
Unigene6672_F	CL3082.Contig2_F	Unigene33108_F	Unigene23677_F	CL1259.Contig5_F
Unigene918_F	CL6855.Contig2_F	Unigene4053_F	Unigene6535_F	Unigene21003_F
Unigene27824_F	Unigene6432_F	CL6111.Contig1_F	CL3040.Contig6_F	CL4654.Contig2_F
Unigene6954_F	Unigene15787_F	Unigene32732_F	Unigene520_F	CL927.Contig4_F
Unigene290_F	Unigene20517_F	Unigene1526_F	CL5047.Contig2_F	Unigene3568_F
CL1641.Contig1_F	Unigene33252_F	Unigene11969_F	CL1906.Contig3_F	CL5623.Contig1_F
CL4034.Contig2_F	Unigene1026_F	Unigene4373_F	Unigene8640_F	CL1160.Contig3_F
Unigene921_F	CL6083.Contig1_F	Unigene9173_F	CL5882.Contig2_F	CL4374.Contig1_F
Unigene6822_F	CL1678.Contig1_F	Unigene21079_F	Unigene6936_F	Unigene28471_F
CL2654.Contig3_F	Unigene11514_F	Unigene4721_F	Unigene28969_F	Unigene28316_F
CL757.Contig1_F	Unigene20240_F	Unigene4051_F	Unigene5174_F	CL1125.Contig4_F
Unigene14996_F	Unigene19713_F	Unigene19513_F	Unigene18474_F	Unigene23855_F
CL3.Contig5_F	Unigene34450_F	Unigene19780_F	CL1387.Contig3_F	Unigene1573_F
Unigene33870_F	Unigene9271_F	Unigene16929_F	Unigene23601_F	CL3192.Contig3_F
CL2483.Contig2_F	Unigene28440_F	Unigene19079_F	Unigene221_F	Unigene35031_F
Unigene1169_F	Unigene26867_F	CL1954.Contig1_F	Unigene18141_F	Unigene29290_F
Unigene14754_F	CL5769.Contig2_F	Unigene10482_F	CL3917.Contig2_F	CL966.Contig1_F
Unigene2832_F	Unigene23606_F	Unigene29022_F	Unigene15303_F	Unigene12953_F
Unigene17566_F	CL4489.Contig1_F	Unigene12808_F	Unigene16397_F	Unigene14830_F
Unigene16319_F	Unigene19308_F	Unigene24689_F	Unigene20591_F	Unigene4219_F
Unigene7398_F	Unigene802_F	Unigene5796_F	Unigene25958_F	CL2049.Contig2_F
Unigene30420_F	Unigene32052_F	Unigene3418_F	Unigene29052_F	Unigene22294_F
Unigene34792_F	CL2486.Contig1_F	CL38.Contig4_F	CL5036.Contig5_F	Unigene17049_F
CL2753.Contig1_F	Unigene16086_F	Unigene9712_F	Unigene28556_F	Unigene22883_F
CL4405.Contig2_F	Unigene11738_F	Unigene19704_F	CL5474.Contig2_F	CL6380.Contig2_F
CL3032.Contig2_F	Unigene22443_F	CL265.Contig23_F	CL5195.Contig2_F	Unigene33664_F
CL134.Contig2_F	Unigene19797_F	Unigene23979_F	CL2142.Contig2_F	Unigene15658_F
Unigene8438_F	Unigene2095_F	CL4281.Contig2_F	Unigene29909_F	Unigene8491_F
Unigene9516_F	CL5496.Contig1_F	CL263.Contig5_F	Unigene28620_F
CL3300.Contig3_F	Unigene33355_F	Unigene31934_F	CL3838.Contig3_F
Unigene34552_F	CL5727.Contig1_F	CL2481.Contig1_F	Unigene20092_F
Unigene27846_F	CL3536.Contig2_F	CL5680.Contig2_F	Unigene32220_F
CL4928.Contig1_F	CL5476.Contig1_F	CL4670.Contig3_F	CL6483.Contig4_F
Unigene12515_F	CL4245.Contig3_F	Unigene4511_F	Unigene10571_F
CL469.Contig2_F	CL3710.Contig2_F	CL5974.Contig2_F	CL149.Contig1_F
Unigene22095_F	Unigene35696_F	CL3620.Contig2_F	CL689.Contig2_F
CL5286.Contig2_F	CL1387.Contig2_F	CL108.Contig1_F	CL1087.Contig2_F
Unigene34321_F	CL2242.Contig4_F	Unigene33792_F	Unigene20325_F
Unigene27898_F	Unigene33932_F	Unigene13912_F	Unigene13225_F
Unigene14789_F	Unigene35546_F	Unigene3388_F	CL2720.Contig2_F
CL5296.Contig1_F	Unigene15667_F	Unigene5164_F	Unigene25595_F
Unigene12362_F	Unigene17058_F	Unigene3692_F	Unigene23680_F
Unigene28475_F	Unigene23496_F	CL2845.Contig2_F	Unigene17083_F
Unigene27160_F	Unigene13448_F	Unigene31875_F	CL3519.Contig2_F
Unigene34420_F	Unigene29218_F	Unigene29049_F	CL1643.Contig5_F
CL5808.Contig2_F	Unigene25711_F	CL6066.Contig2_F	CL901.Contig1_F
Unigene28496_F	Unigene17090_F	Unigene7690_F	CL3688.Contig2_F
CL4657.Contig2_F	CL1663.Contig2_F	Unigene17391_F	Unigene10451_F
Unigene32538_F	Unigene5001_F	CL2860.Contig3_F	Unigene31693_F
CL6025.Contig2_F	Unigene30860_F	Unigene35782_F	Unigene6483_F
CL3006.Contig8_F	Unigene23375_F	Unigene31548_F	Unigene13202_F
CL6138.Contig1_F	CL6339.Contig1_F	Unigene1726_F	Unigene24938_F
CL896.Contig1_F	CL2366.Contig1_F	CL6538.Contig2_F	Unigene376_F
CL3196.Contig2_F	Unigene7661_F	Unigene137_F	Unigene33232_F
Unigene12867_F	CL6065.Contig2_F	Unigene16733_F	Unigene14429_F
Unigene4758_F	Unigene4862_F	Unigene10299_F	Unigene4722_F
Unigene24293_F	Unigene5562_F	Unigene11673_F	CL2352.Contig6_F
Unigene4960_F	Unigene5030_F	CL4655.Contig1_F	CL139.Contig2_F
Unigene32272_F	Unigene14138_F	CL2300.Contig2_F	Unigene3860_F
CL6602.Contig1_F	Unigene6372_F	Unigene24390_F	Unigene6267_F
CL2193.Contig3_F	Unigene23797_F	CL4627.Contig3_F	CL6785.Contig1_F
Unigene34633_F	Unigene18064_F	CL2838.Contig3_F	CL5986.Contig2_F
Unigene26038_F	Unigene27684_F	Unigene22703_F	Unigene23199_F
Unigene15626_F	Unigene28670_F	CL751.Contig3_F	CL4791.Contig1_F
Unigene31500_F	Unigene12803_F	Unigene26894_F	Unigene30606_F
CL2203.Contig3_F	CL1884.Contig2_F	CL3262.Contig1_F	Unigene13176_F
Unigene34524_F	CL5449.Contig2_F	Unigene18815_F	Unigene460_F
Unigene27903_F	Unigene20475_F	CL1026.Contig1_F	Unigene19786_F
Unigene15104_F	CL1701.Contig1_F	CL6491.Contig1_F	Unigene28504_F
CL3954.Contig2_F	Unigene5966_F	Unigene18346_F	Unigene32966_F
Unigene4143_F	Unigene25191_F	CL5547.Contig2_F	Unigene28091_F
Unigene22896_F	Unigene1807_F	CL5636.Contig2_F	CL1643.Contig3_F
Unigene20863_F	Unigene2437_F	Unigene15944_F	Unigene27006_F
Unigene6983_F	CL4641.Contig1_F	CL2118.Contig1_F	CL5641.Contig2_F
CL1271.Contig1_F	CL285.Contig1_F	Unigene31828_F	Unigene15160_F
CL5877.Contig1_F	CL5913.Contig1_F	CL1719.Contig2_F	Unigene5012_F
Unigene23145_F	CL2536.Contig2_F	Unigene29552_F	CL3871.Contig2_F
Unigene35971_F	CL4223.Contig1_F	CL3008.Contig2_F	CL5300.Contig2_F
Unigene27880_F	Unigene3917_F	CL5276.Contig1_F	Unigene6257_F
Unigene24919_F	Unigene28403_F	CL3584.Contig3_F	Unigene33140_F
Unigene6724_F	Unigene18530_F	Unigene5856_F	Unigene26698_F
Unigene10695_F	Unigene6205_F	Unigene13624_F	CL4604.Contig1_F
Unigene32413_F	Unigene35015_F	Unigene477_F	Unigene34352_F
CL2992.Contig1_F	CL1577.Contig2_F	CL6244.Contig1_F	Unigene25464_F
Unigene22173_F	CL2255.Contig3_F	Unigene17663_F	Unigene11059_F
CL419.Contig3_F	CL3268.Contig1_F	CL286.Contig1_F	CL262.Contig4_F
Unigene14373_F	Unigene7677_F	Unigene17015_F	CL6413.Contig2_F
Unigene8218_F	Unigene23830_F	CL3561.Contig1_F	CL3549.Contig3_F
CL4987.Contig1_F	Unigene32889_F	Unigene488_F	CL557.Contig2_F
Unigene5303_F	Unigene23475_F	Unigene33156_F	Unigene22637_F
Unigene28247_F	Unigene1513_F	Unigene28575_F	Unigene19509_F
Unigene24890_F	CL5994.Contig2_F	Unigene32463_F	Unigene5042_F
Unigene363_F	CL1565.Contig1_F	Unigene21077_F	CL5477.Contig1_F
Unigene7074_F	CL4320.Contig4_F	Unigene16615_F	CL4720.Contig2_F
Unigene29555_F	Unigene4391_F	Unigene32102_F	CL1031.Contig1_F
Unigene31419_F	Unigene18691_F	CL2426.Contig3_F	CL2223.Contig1_F
CL5069.Contig1_F	Unigene11112_F	Unigene23235_F	CL1518.Contig2_F
CL4795.Contig1_F	CL482.Contig3_F	CL5461.Contig1_F	CL5623.Contig2_F
Unigene14309_F	Unigene35996_F	Unigene10986_F	Unigene14326_F
Unigene31338_F	Unigene14425_F	Unigene16657_F	CL2545.Contig2_F
CL2992.Contig2_F	Unigene4912_F	CL3008.Contig3_F	CL2280.Contig3_F
Unigene933_F	Unigene27156_F	Unigene19789_F	Unigene27877_F
CL1502.Contig4_F	Unigene33981_F	CL1662.Contig1_F	Unigene7767_F
Unigene6670_F	Unigene18181_F	Unigene10219_F	Unigene2509_F
CL3006.Contig1_F	CL5672.Contig1_F	Unigene3737_F	Unigene11568_F
CL280.Contig2_F	CL5341.Contig2_F	CL4071.Contig3_F	CL5152.Contig1_F
CL2849.Contig2_F	Unigene18668_F	Unigene8771_F	CL5108.Contig2_F
Unigene7971_F	CL5559.Contig1_F	CL2020.Contig4_F	CL924.Contig1_F
Unigene3703_F	Unigene27282_F	Unigene10900_F	CL2850.Contig2_F
CL2759.Contig1_F	CL886.Contig1_F	Unigene2026_F	Unigene35386_F
Unigene2535_F	CL5287.Contig1_F	Unigene3675_F	Unigene1524_F
CL3490.Contig3_F	Unigene14442_F	Unigene8745_F	Unigene12449_F
Unigene25547_F	Unigene4091_F	CL5783.Contig2_F	CL5726.Contig2_F
CL1902.Contig1_F	Unigene17747_F	Unigene12594_F	CL1484.Contig2_F
Unigene1170_F	CL2536.Contig1_F	Unigene16023_F	Unigene35097_F
Unigene25550_F	Unigene33828_F	CL2447.Contig6_F	CL4726.Contig2_F
Unigene9019_F	Unigene22487_F	Unigene23348_F	Unigene16318_F
Unigene9753_F	Unigene13220_F	Unigene13104_F	CL2257.Contig3_F
Unigene17415_F	Unigene14522_F	CL176.Contig2_F	CL4105.Contig1_F
Unigene14490_F	Unigene21546_F	CL5288.Contig2_F	Unigene28968_F
Unigene12153_F	Unigene12712_F	Unigene31184_F	Unigene22204_F
Unigene26248_F	CL359.Contig1_F	CL4401.Contig2_F	Unigene1317_F
CL3377.Contig2_F	Unigene27350_F	CL2249.Contig1_F	CL3859.Contig1_F
CL3087.Contig2_F	CL2797.Contig1_F	CL1621.Contig2_F	CL5366.Contig2_F
CL142.Contig1_F	Unigene34660_F	Unigene22431_F	CL1974.Contig2_F
Unigene701_F	Unigene14017_F	Unigene20310_F	Unigene20440_F
Unigene2052_F	Unigene26329_F	CL1556.Contig3_F	Unigene34008_F
Unigene30353_F	Unigene12242_F	Unigene30341_F	Unigene15033_F
Unigene3744_F	Unigene21961_F	Unigene27759_F	Unigene19976_F
Unigene31258_F	Unigene22495_F	CL1556.Contig6_F	CL1672.Contig2_F
Unigene8751_F	Unigene18126_F	CL286.Contig2_F	CL940.Contig1_F
Unigene33695_F	CL1093.Contig5_F	Unigene24961_F	Unigene3587_F
CL5029.Contig1_F	CL4650.Contig1_F	CL2022.Contig4_F	Unigene35482_F
Unigene24439_F	CL562.Contig1_F	Unigene31551_F	CL6265.Contig2_F
Unigene24451_F	Unigene371_F	Unigene5797_F	CL6543.Contig2_F
Unigene12648_F	Unigene14324_F	Unigene21091_F	Unigene10901_F
Unigene13974_F	CL6825.Contig1_F	Unigene16941_F	CL4174.Contig2_F
Unigene7822_F	Unigene10298_F	Unigene18122_F	CL2205.Contig1_F
Unigene23042_F	CL2970.Contig1_F	Unigene26367_F	CL6405.Contig1_F
CL469.Contig1_F	Unigene19860_F	CL5002.Contig1_F	Unigene5972_F
CL2286.Contig4_F	CL2663.Contig1_F	CL337.Contig5_F	CL3907.Contig2_F
Unigene24823_F	CL946.Contig2_F	Unigene30994_F	Unigene11274_F
Unigene3126_F	CL537.Contig2_F	Unigene6927_F	Unigene26986_F
Unigene21387_F	Unigene24678_F	Unigene35003_F	Unigene12329_F
CL2965.Contig3_F	Unigene25412_F	CL4457.Contig3_F	CL1276.Contig4_F
CL2849.Contig4_F	Unigene2257_F	Unigene5363_F	Unigene18515_F
CL3501.Contig2_F	Unigene33646_F	Unigene4965_F	CL6467.Contig2_F
CL3550.Contig2_F	Unigene22398_F	CL5510.Contig3_F	CL2643.Contig1_F
CL1902.Contig2_F	Unigene7012_F	CL6647.Contig2_F	Unigene18472_F
Unigene31707_F	Unigene11094_F	CL4166.Contig2_F	Unigene20990_F
Unigene12403_F	Unigene8801_F	CL1556.Contig5_F	Unigene15597_F
CL4296.Contig2_F	Unigene8207_F	Unigene19393_F	CL1668.Contig1_F
Unigene34879_F	Unigene16293_F	Unigene12026_F	CL4109.Contig1_F
	Unigene33079_F	Unigene13401_F	Unigene14917_F
	CL5377.Contig2_F	Unigene23980_F	Unigene23559_F
	Unigene28638_F	Unigene6700_F	Unigene2226_F
	Unigene20128_F	CL38.Contig2_F	CL4299.Contig3_F
	Unigene18421_F	Unigene4328_F	Unigene15906_F
	CL5059.Contig1_F	Unigene10238_F	Unigene26869_F
	Unigene29843_F	Unigene5800_F	CL288.Contig1_F
	Unigene23153_F	Unigene27995_F	CL1677.Contig3_F
	Unigene23298_F	CL2366.Contig3_F	Unigene2080_F
	Unigene28148_F	Unigene4489_F	CL794.Contig1_F
	Unigene17362_F	Unigene24177_F	Unigene33583_F
	CL2705.Contig3_F	CL4234.Contig1_F	CL6960.Contig2_F
	Unigene10928_F	Unigene32070_F	Unigene27550_F
	Unigene16635_F	Unigene784_F	Unigene13457_F
	Unigene27749_F	Unigene21653_F	CL5312.Contig2_F
	Unigene13450_F	Unigene28529_F	CL895.Contig2_F
	Unigene32200_F	Unigene6942_F	Unigene30091_F
	Unigene34531_F	CL3045.Contig6_F	CL1448.Contig5_F
	Unigene30752_F	CL6848.Contig2_F	CL3002.Contig2_F
	Unigene3395_F	Unigene20541_F	Unigene35781_F
	Unigene24222_F	CL4724.Contig2_F	CL962.Contig2_F
	Unigene32030_F	Unigene3590_F	CL1160.Contig4_F
	Unigene11644_F	Unigene36084_F	CL6014.Contig2_F
	CL4627.Contig1_F	Unigene19383_F	Unigene33227_F
	Unigene29908_F	Unigene33151_F	Unigene16059_F
	Unigene18659_F	Unigene26012_F	Unigene35633_F
	Unigene27359_F	Unigene16598_F	Unigene24091_F
	CL2300.Contig1_F	CL620.Contig2_F	CL4187.Contig2_F
	CL5059.Contig2_F	CL3424.Contig1_F	CL5857.Contig2_F
	CL2615.Contig3_F	CL2403.Contig1_F	CL1756.Contig8_F
	Unigene10693_F	CL6244.Contig2_F	CL4608.Contig1_F
	CL4438.Contig2_F	CL6236.Contig2_F	CL2267.Contig1_F
	Unigene9524_F	Unigene31546_F	CL4302.Contig2_F
	CL1796.Contig1_F	Unigene1133_F	Unigene30349_F
	CL2386.Contig2_F	CL1088.Contig1_F	CL566.Contig2_F
	Unigene21341_F	CL278.Contig2_F	Unigene31411_F
	Unigene8276_F	CL6800.Contig1_F	Unigene25590_F
	Unigene5010_F	Unigene18842_F	Unigene35212_F
	Unigene32482_F	Unigene20048_F	Unigene4469_F
	Unigene6415_F	Unigene13156_F	CL2826.Contig1_F
	Unigene16877_F	Unigene35053_F	CL265.Contig30_F
	Unigene22744_F	Unigene19746_F	Unigene32510_F
	Unigene2842_F	Unigene11732_F	Unigene17750_F
	CL3690.Contig1_F	CL4110.Contig2_F	CL3147.Contig1_F
	Unigene24109_F	Unigene28539_F	CL643.Contig2_F
	Unigene19549_F	Unigene17782_F	CL1332.Contig1_F
	CL3441.Contig1_F	Unigene12774_F	CL771.Contig1_F
	Unigene20654_F	Unigene17313_F	CL2720.Contig1_F
	CL1144.Contig1_F	Unigene33119_F	Unigene33746_F
	Unigene4273_F	Unigene4818_F	Unigene24024_F
	Unigene9689_F	CL1723.Contig2_F	Unigene34939_F
	Unigene35407_F	Unigene14686_F	Unigene2634_F
	Unigene23253_F	CL2162.Contig2_F	CL6375.Contig1_F
	CL1633.Contig2_F	Unigene8101_F	Unigene13666_F
	CL2811.Contig1_F	CL3465.Contig1_F	CL5006.Contig1_F
	CL1828.Contig1_F	Unigene33640_F	CL4027.Contig1_F
	Unigene12636_F	CL3341.Contig2_F	Unigene8775_F
	CL221.Contig3_F	Unigene13147_F	CL2833.Contig1_F
	CL5608.Contig1_F	Unigene9462_F	Unigene8239_F
	CL6290.Contig2_F	CL6151.Contig2_F	Unigene6974_F
	Unigene32720_F	CL4283.Contig2_F	Unigene6013_F
	CL4252.Contig2_F	Unigene27849_F	CL1276.Contig1_F
	CL5790.Contig2_F	Unigene22200_F	Unigene26884_F
	Unigene33660_F	Unigene17901_F	Unigene31425_F
	Unigene5605_F	CL1404.Contig2_F	Unigene1447_F
	Unigene12162_F	Unigene4436_F	Unigene9715_F
	Unigene23787_F	CL2892.Contig2_F	CL462.Contig1_F
	Unigene12612_F	Unigene19159_F	CL1448.Contig1_F
	Unigene20285_F	Unigene3678_F	Unigene31686_F
	Unigene34361_F	Unigene25069_F	Unigene15118_F
	CL1498.Contig4_F	Unigene4037_F	Unigene6582_F
	Unigene5597_F	CL5622.Contig2_F	CL575.Contig2_F
	CL48.Contig4_F	Unigene17077_F	CL5912.Contig2_F
	CL6290.Contig1_F	Unigene623_F	CL4719.Contig6_F
	Unigene34041_F	Unigene22412_F	CL3206.Contig1_F
	Unigene16634_F	Unigene17618_F	Unigene6394_F
	Unigene20205_F	CL4872.Contig3_F	CL2506.Contig2_F
	Unigene31916_F	Unigene12570_F	CL4714.Contig1_F
	Unigene27621_F	CL5413.Contig2_F	Unigene32352_F
	Unigene13132_F	Unigene3975_F	Unigene24023_F
	CL2089.Contig2_F	CL1380.Contig1_F	Unigene9661_F
	Unigene6945_F	CL45.Contig1_F	CL2494.Contig1_F
	CL1980.Contig2_F	Unigene1928_F	CL1977.Contig3_F
	CL1681.Contig1_F	Unigene6119_F	CL4030.Contig3_F
	CL3927.Contig2_F	Unigene234_F	CL2429.Contig2_F
	Unigene26990_F	CL1898.Contig1_F	Unigene23185_F
	Unigene21547_F	Unigene8057_F	Unigene15427_F
	CL3051.Contig5_F	Unigene26938_F	CL1904.Contig1_F
	Unigene17454_F	Unigene20447_F	Unigene18546_F
	Unigene1814_F	CL265.Contig13_F	Unigene34247_F
	Unigene21141_F	Unigene15315_F	CL1977.Contig4_F
	Unigene28658_F	Unigene5817_F	Unigene6128_F
	CL6855.Contig1_F	Unigene29914_F	CL5465.Contig3_F
	Unigene379_F	Unigene18394_F	CL2723.Contig2_F
	Unigene24731_F	Unigene15051_F	Unigene36114_F
	CL4370.Contig1_F	CL3134.Contig1_F	CL1450.Contig2_F
	Unigene16928_F	Unigene96_F	CL6788.Contig2_F
	CL5672.Contig2_F	Unigene34576_F	Unigene33229_F
	Unigene1546_F	Unigene15137_F	CL3526.Contig3_F
	CL2242.Contig3_F	Unigene1142_F	Unigene35672_F
	Unigene30173_F	Unigene13858_F	Unigene18399_F
	Unigene4495_F	Unigene29105_F	CL2330.Contig2_F
	Unigene10569_F	Unigene6709_F	Unigene19414_F
	Unigene12437_F	Unigene15204_F	CL2280.Contig5_F
	Unigene27182_F	CL4872.Contig1_F	Unigene862_F
	Unigene12381_F	Unigene32557_F	Unigene7358_F
	Unigene10931_F	Unigene13358_F	Unigene15022_F
	Unigene24108_F	Unigene23636_F	Unigene17216_F
	Unigene30591_F	Unigene2065_F	Unigene19429_F
	CL1610.Contig3_F	Unigene26306_F	Unigene12850_F
	CL2706.Contig1_F	CL3341.Contig1_F	CL3340.Contig1_F
	CL3051.Contig1_F	Unigene21394_F	CL5386.Contig1_F
	Unigene8439_F	Unigene32852_F	Unigene18850_F
	Unigene21266_F	Unigene17972_F	Unigene26316_F
	Unigene26819_F	Unigene11704_F	CL3172.Contig1_F
	CL84.Contig4_F	CL6929.Contig3_F	Unigene35599_F
	CL1362.Contig2_F	Unigene34272_F	Unigene2658_F
	Unigene35539_F	Unigene14417_F	CL2925.Contig1_F
	Unigene12950_F	Unigene11027_F	CL6730.Contig2_F
	Unigene15917_F	CL265.Contig5_F	Unigene2002_F
	Unigene21002_F	CL4487.Contig1_F	Unigene14303_F
	Unigene21295_F	Unigene18403_F	Unigene21811_F
	Unigene21507_F	Unigene31462_F	Unigene29980_F
	CL2305.Contig2_F	CL2292.Contig1_F	Unigene31513_F
	CL437.Contig2_F	Unigene3393_F	CL2723.Contig1_F
	Unigene6263_F	CL1413.Contig2_F	Unigene31649_F
	Unigene18120_F	Unigene19267_F	Unigene31685_F
	CL4742.Contig1_F	Unigene12546_F	CL5571.Contig3_F
	CL5629.Contig1_F	Unigene21651_F	Unigene20229_F
	Unigene30598_F	Unigene291_F	CL3155.Contig1_F
	Unigene2609_F	Unigene11984_F	CL254.Contig7_F
	Unigene24730_F	Unigene33867_F	Unigene6180_F
	Unigene19932_F	Unigene35435_F	CL5446.Contig2_F
	Unigene26445_F	Unigene5898_F	Unigene14435_F
	CL3187.Contig2_F	CL6699.Contig2_F	CL2681.Contig2_F
	Unigene32066_F	Unigene6206_F	CL548.Contig1_F
	CL3068.Contig1_F	CL929.Contig2_F	Unigene31433_F
	Unigene23699_F	Unigene9913_F	Unigene4127_F
	Unigene27604_F	Unigene28196_F	Unigene17868_F
	Unigene26689_F	Unigene2015_F	Unigene25028_F
	Unigene2683_F	CL552.Contig4_F	Unigene35336_F
	Unigene32600_F	Unigene4893_F	CL5306.Contig2_F
	Unigene757_F	Unigene31807_F	Unigene3823_F
	Unigene11463_F	Unigene3411_F	CL2259.Contig5_F
	Unigene3759_F	Unigene11936_F	Unigene19858_F
	Unigene23456_F	Unigene3106_F	Unigene17318_F
	Unigene21778_F	Unigene32274_F
	Unigene9836_F	CL3057.Contig3_F
	Unigene31962_F	Unigene26453_F
	CL1617.Contig4_F	Unigene16290_F
	Unigene9519_F	CL265.Contig24_F
	Unigene14595_F	CL861.Contig3_F
	CL111.Contig1_F	Unigene24297_F
	Unigene30196_F	Unigene24854_F
	Unigene8677_F	CL910.Contig2_F
	CL875.Contig2_F	Unigene4566_F
	Unigene31279_F	CL4132.Contig2_F
	Unigene29191_F	Unigene11646_F
	Unigene9726_F	Unigene18330_F
	Unigene21612_F	CL278.Contig4_F
	CL2242.Contig2_F	Unigene32469_F
	CL1039.Contig1_F	CL4247.Contig3_F
	CL1912.Contig6_F	Unigene26280_F
	Unigene6009_F	Unigene1893_F
	Unigene8788_F	CL1269.Contig1_F
	Unigene16343_F	Unigene4609_F
	Unigene11912_F	CL6167.Contig1_F
	Unigene30848_F	Unigene23378_F
	Unigene8956_F	CL6787.Contig1_F
	Unigene31110_F	CL1650.Contig1_F
	Unigene14195_F	CL4642.Contig2_F
	Unigene3817_F	CL4670.Contig2_F
	Unigene33201_F	CL297.Contig2_F
	Unigene35184_F	CL188.Contig4_F
	Unigene15639_F	CL651.Contig9_F
	CL3644.Contig2_F	CL265.Contig18_F
	Unigene17981_F	CL1912.Contig4_F
	Unigene5359_F	Unigene26700_F
	Unigene12085_F	Unigene812_F
	Unigene11678_F	Unigene31405_F
	CL2366.Contig2_F	Unigene34851_F
	CL2573.Contig2_F	Unigene29575_F
	Unigene23455_F	CL6004.Contig1_F
	Unigene15821_F	Unigene33221_F
	Unigene32534_F	Unigene31523_F
	Unigene7173_F	CL265.Contig12_F
	Unigene18392_F	Unigene3942_F
	CL3502.Contig2_F	Unigene4055_F
	Unigene34666_F	Unigene15780_F
	CL3744.Contig1_F	Unigene18417_F
	Unigene21958_F	Unigene3971_F
	Unigene26490_F	CL6832.Contig3_F
	Unigene27307_F	Unigene35154_F
	CL1574.Contig3_F	Unigene30506_F
	Unigene31502_F	Unigene31522_F
	CL6030.Contig1_F	Unigene33833_F
	Unigene13876_F	Unigene20189_F
	Unigene18626_F	Unigene28624_F
	CL5270.Contig1_F	CL3093.Contig5_F
	Unigene33599_F	Unigene4151_F
	CL1379.Contig1_F	Unigene28984_F
	Unigene30440_F	Unigene35121_F
	Unigene34931_F	Unigene14416_F
	Unigene34737_F	Unigene12074_F
		CL1719.Contig1_F
		Unigene31404_F
		CL2550.Contig3_F
		CL5680.Contig1_F
		Unigene36119_F
		CL265.Contig8_F
		Unigene36118_F
		Unigene3414_F
		Unigene31269_F
		Unigene36177_F
		Unigene14407_F
		CL2284.Contig2_F
		Unigene34096_F
		Unigene32436_F
		Unigene3622_F
		CL4034.Contig3_F
		Unigene20074_F
		Unigene5444_F
		CL2054.Contig2_F
		Unigene17967_F
		Unigene35136_F
		Unigene17973_F
		Unigene25139_F
		Unigene23943_F
		CL224.Contig3_F
		Unigene4688_F
		Unigene16264_F
		Unigene15666_F
		Unigene31067_F
		Unigene25501_F
		Unigene14126_F
		Unigene11458_F
		Unigene29578_F
		Unigene33397_F
		Unigene5515_F
		Unigene34817_F
		CL6006.Contig2_F
		Unigene34105_F
		Unigene5383_F
		Unigene20745_F
		CL6699.Contig1_F
		Unigene1991_F
		Unigene19438_F
		Unigene27579_F
		Unigene32269_F
		Unigene14620_F
		Unigene18232_F
		Unigene23448_F
		CL968.Contig2_F
		CL147.Contig1_F
		Unigene29513_F
		CL265.Contig16_F
		Unigene17756_F
		CL2763.Contig1_F
		Unigene3930_F
		CL4169.Contig2_F
		Unigene15604_F
		Unigene3713_F
		Unigene29574_F
		Unigene33004_F
		Unigene4570_F
		Unigene3413_F
		CL3670.Contig2_F
		Unigene5102_F
		Unigene9389_F
		Unigene23087_F
		Unigene30535_F
		Unigene3397_F
		Unigene4270_F
		CL4038.Contig1_F
		CL265.Contig17_F
		Unigene8752_F
		Unigene6998_F
		Unigene21001_F
		Unigene3267_F
		Unigene25405_F
		CL2640.Contig3_F
		Unigene6408_F
		Unigene34915_F
		Unigene30042_F
		Unigene16645_F
		Unigene3994_F
		CL2939.Contig1_F
		Unigene16492_F
		Unigene35964_F
		Unigene26016_F
		Unigene14962_F
		CL1734.Contig2_F
		CL6900.Contig1_F
		CL1396.Contig1_F
		Unigene22804_F
		Unigene4638_F
		Unigene847_F
		Unigene22942_F
		Unigene29198_F
		Unigene6120_F
		Unigene16062_F
		Unigene1530_F
		CL2645.Contig2_F
		Unigene22337_F
		Unigene9140_F
		CL3949.Contig3_F
		Unigene622_F
		CL4732.Contig2_F
		Unigene31615_F
		Unigene32995_F
		Unigene5280_F
		Unigene31092_F
		Unigene511_F
		Unigene34877_F
		Unigene4534_F
		Unigene11770_F
		Unigene29836_F
		CL265.Contig14_F
		Unigene15167_F
		CL346.Contig1_F
		Unigene804_F
		Unigene16113_F
		CL1602.Contig1_F
		Unigene31772_F
		Unigene8950_F
		Unigene32618_F
		Unigene12974_F
		Unigene9011_F
		CL6538.Contig3_F
		CL6023.Contig2_F
		Unigene11470_F
		Unigene1541_F
		Unigene27196_F
		Unigene28043_F
		CL3447.Contig1_F
		CL2435.Contig5_F
		CL5903.Contig2_F
		Unigene31555_F
		CL2797.Contig2_F
		Unigene1987_F
		Unigene3950_F
		CL265.Contig9_F
		Unigene31358_F
		Unigene13810_F
		CL1821.Contig1_F
		CL6406.Contig2_F
		CL4080.Contig2_F
		Unigene19945_F
		Unigene13461_F
		Unigene10703_F
		Unigene32112_F
		CL2640.Contig2_F
		CL4762.Contig1_F
		CL3525.Contig2_F
		Unigene15700_F
		Unigene3086_F
		CL265.Contig27_F
		Unigene10586_F
		CL2648.Contig2_F
		Unigene4563_F
		CL5321.Contig2_F
		Unigene11768_F
		Unigene8098_F
		Unigene3453_F
		Unigene4719_F
		Unigene4653_F
		Unigene23643_F
		Unigene6751_F
		Unigene770_F
		Unigene28367_F
		Unigene6711_F
		Unigene26369_F
		CL580.Contig6_F
		Unigene11402_F
		Unigene12879_F
		Unigene24033_F
		CL3093.Contig3_F
		Unigene25502_F
		Unigene23613_F
		Unigene33456_F
		Unigene21250_F
		Unigene2800_F
		CL265.Contig2_F
		CL4180.Contig2_F
		CL2863.Contig2_F
		Unigene898_F
		CL973.Contig2_F
		CL4855.Contig1_F
		Unigene23502_F
		Unigene32839_F
		Unigene17488_F
		Unigene32069_F
		CL5824.Contig2_F
		CL6131.Contig2_F
		Unigene3695_F
		Unigene12345_F
		CL5836.Contig2_F
		Unigene33431_F
		CL397.Contig2_F
		Unigene17806_F
		CL4369.Contig2_F
		Unigene4772_F
		Unigene22191_F
		CL5329.Contig2_F
		CL5034.Contig1_F
		Unigene1451_F
		Unigene34827_F
		Unigene4105_F
		CL2461.Contig2_F
		CL458.Contig1_F
		Unigene8105_F
		CL6914.Contig1_F
		Unigene14072_F
		CL265.Contig11_F
		Unigene3528_F
		Unigene17776_F
		CL265.Contig22_F
		Unigene18023_F
		CL770.Contig2_F
		CL5906.Contig1_F
		CL3575.Contig1_F
		Unigene14409_F
		Unigene8152_F
		Unigene3212_F
		Unigene10211_F
		Unigene11098_F
		Unigene23614_F
		Unigene22070_F
		Unigene1860_F
		Unigene5719_F
		Unigene31868_F
		Unigene2807_F
		Unigene29595_F
		Unigene26313_F
		CL265.Contig7_F
		CL564.Contig1_F
		CL2221.Contig1_F
		Unigene30021_F
		CL5779.Contig1_F
		CL4879.Contig4_F
		CL3093.Contig6_F
		Unigene10661_F
		Unigene21647_F
		Unigene18605_F
		CL1576.Contig2_F
		CL198.Contig3_F
		Unigene31243_F
		Unigene36109_F
		CL5622.Contig1_F
		CL265.Contig20_F
		Unigene18814_F
		Unigene30217_F
		CL254.Contig1_F
		CL2467.Contig2_F
		CL2444.Contig1_F
		CL1675.Contig2_F
		Unigene12050_F
		CL419.Contig1_F
		Unigene23350_F
		Unigene15869_F
		Unigene34826_F
		Unigene11016_F
		CL5622.Contig3_F
		CL2863.Contig4_F
		Unigene13154_F
		Unigene2017_F
		Unigene5921_F
		Unigene11151_F
		Unigene28284_F
		CL2358.Contig1_F
		Unigene29405_F
		CL265.Contig21_F
		Unigene14214_F
		CL2257.Contig4_F
		CL5265.Contig1_F
		Unigene23272_F
		Unigene6377_F
		Unigene16316_F
		Unigene19891_F
		CL5879.Contig2_F
		CL2862.Contig1_F
		CL5091.Contig2_F
		CL996.Contig2_F
		Unigene16881_F
		Unigene5134_F
		Unigene35054_F
		CL3400.Contig1_F
		Unigene17849_F
		Unigene31663_F
		CL1380.Contig4_F
		Unigene35153_F
		CL670.Contig1_F
		Unigene26582_F
		Unigene15269_F
		CL4232.Contig1_F
		Unigene14721_F
		Unigene6924_F
		Unigene28729_F
		Unigene9573_F
		Unigene34676_F
		Unigene1960_F
		Unigene21719_F
		CL1271.Contig3_F
		Unigene12073_F
		Unigene23441_F
		Unigene1924_F
		CL2497.Contig2_F
		CL3708.Contig1_F
		Unigene17757_F
		CL5067.Contig2_F
		CL1534.Contig1_F
		CL2444.Contig6_F
		Unigene22946_F
		CL412.Contig2_F
		Unigene10592_F
		Unigene2981_F
		CL1144.Contig3_F
		CL3560.Contig1_F
		Unigene22486_F
		CL1.Contig2_F
		CL3669.Contig3_F
		Unigene16378_F
		CL34.Contig3_F
		Unigene4930_F
		CL5862.Contig1_F
		Unigene34068_F
		CL1067.Contig6_F
		Unigene25538_F
		Unigene10216_F
		Unigene11228_F
		CL337.Contig1_F
		Unigene32723_F
		Unigene24328_F
		Unigene11557_F
		Unigene17649_F
		Unigene1778_F
		Unigene20692_F
		CL5626.Contig2_F
		Unigene15520_F
		CL6016.Contig1_F
		Unigene9170_F
		Unigene28596_F
		Unigene582_F
		Unigene12429_F
		Unigene9255_F
		Unigene22305_F
		CL1174.Contig1_F
		Unigene14401_F
		Unigene33819_F
		CL2405.Contig1_F
		Unigene6168_F
		Unigene21879_F
		CL2292.Contig2_F
		CL1654.Contig2_F
		Unigene32124_F
		Unigene22423_F
		Unigene31375_F
		Unigene34493_F
		CL3453.Contig3_F
		Unigene9794_F
		Unigene35081_F
		Unigene21993_F
		CL5634.Contig2_F
		Unigene30565_F
		CL411.Contig1_F
		Unigene11775_F
		Unigene15383_F
		Unigene6752_F
		CL5379.Contig2_F
		Unigene29099_F
		CL5189.Contig1_F
		Unigene13553_F
		Unigene34267_F
		Unigene21517_F
		CL5231.Contig1_F
		CL528.Contig1_F
		Unigene23536_F
		Unigene19783_F
		CL341.Contig6_F
		Unigene24019_F
		Unigene20818_F
		Unigene2166_F
		Unigene31989_F
		Unigene35823_F
		CL3722.Contig1_F
		Unigene26335_F
		Unigene34513_F
		Unigene30985_F
		Unigene6195_F
		CL395.Contig1_F
		Unigene30701_F
		Unigene17237_F
		Unigene27454_F
		Unigene33543_F
		Unigene20711_F
		Unigene14208_F
		CL5271.Contig2_F
		Unigene2795_F
		Unigene7596_F
		CL2437.Contig1_F
		CL6024.Contig3_F
		Unigene18479_F
		Unigene1113_F
		Unigene14075_F
		Unigene1523_F
		Unigene31403_F
		CL3409.Contig2_F
		Unigene7980_F
		CL2625.Contig1_F
		CL1445.Contig2_F
		CL3249.Contig1_F
		Unigene32065_F
		Unigene25780_F
		Unigene13914_F
		CL5831.Contig3_F
		Unigene7953_F
		Unigene33234_F
		CL4242.Contig1_F
		Unigene35551_F
		Unigene10053_F
		Unigene33368_F
		Unigene592_F
		CL2049.Contig6_F
		Unigene30647_F
		CL5781.Contig2_F
		Unigene33882_F
		Unigene26322_F
		CL1078.Contig8_F
		Unigene36157_F
		Unigene28291_F
		Unigene26979_F
		Unigene25871_F
		CL4646.Contig2_F
		Unigene28574_F
		CL3242.Contig5_F
		CL6464.Contig1_F
		Unigene17893_F
		Unigene8000_F
		Unigene28523_F
		Unigene131_F
		Unigene36198_F
		CL1403.Contig3_F
		CL1292.Contig2_F
		CL4201.Contig2_F
		Unigene8943_F
		Unigene31426_F
		CL1175.Contig1_F
		Unigene28527_F
		CL1492.Contig3_F
		Unigene4094_F
		Unigene23783_F
		Unigene25413_F
		Unigene3175_F
		CL1891.Contig1_F
		Unigene27485_F
		CL3852.Contig1_F
		Unigene15682_F
		Unigene7655_F
		CL4555.Contig3_F
		CL4407.Contig2_F
		Unigene22957_F
		Unigene20062_F
		Unigene15230_F
		Unigene12966_F
		Unigene1144_F
		CL3905.Contig1_F
		CL6233.Contig3_F
		Unigene19880_F
		Unigene29700_F
		CL2444.Contig5_F
		CL5835.Contig2_F
		CL6390.Contig3_F
		Unigene29487_F
		CL3230.Contig2_F
		CL3308.Contig1_F
		Unigene27554_F
		Unigene21556_F
		Unigene11316_F
		Unigene8893_F
		Unigene35151_F
		Unigene17544_F
		Unigene31669_F
		Unigene12859_F
		Unigene13964_F
		CL4165.Contig3_F
		Unigene2715_F
		Unigene18819_F
		Unigene23422_F
		Unigene36201_F
		Unigene8461_F
		Unigene31409_F
		Unigene27452_F
		Unigene23992_F
		Unigene22446_F
		Unigene3614_F
		Unigene495_F
		Unigene21808_F
		CL2014.Contig2_F
		Unigene14046_F
		CL3819.Contig2_F
		CL361.Contig2_F
		Unigene26975_F
		Unigene1413_F
		CL5296.Contig2_F
		CL4525.Contig1_F
		Unigene31775_F
		CL2314.Contig2_F
		CL5832.Contig1_F
		CL5701.Contig2_F
		Unigene4760_F
		Unigene2312_F
		Unigene4695_F
		Unigene30726_F
		Unigene31737_F
		Unigene35282_F
		CL2444.Contig3_F
		Unigene2636_F
		Unigene8238_F
		Unigene1671_F
		Unigene2936_F
		CL2719.Contig6_F
		Unigene17047_F
		Unigene17035_F
		CL4557.Contig2_F
		Unigene32799_F
		Unigene4050_F
		Unigene32928_F
		Unigene19064_F
		CL5765.Contig2_F
		Unigene6654_F
		Unigene17639_F
		Unigene4707_F
		Unigene28752_F
		Unigene11661_F
		Unigene30166_F
		Unigene11803_F
		CL2429.Contig1_F
		CL4598.Contig3_F
		Unigene790_F
		Unigene3533_F
		Unigene12198_F
		Unigene18334_F
		CL3494.Contig1_F
		Unigene9088_F
		CL5009.Contig2_F
		CL6126.Contig1_F
		CL3424.Contig3_F
		CL296.Contig2_F
		Unigene1432_F
		Unigene31088_F
		CL1383.Contig2_F
		Unigene9188_F
		Unigene22746_F
		CL4119.Contig3_F
		CL5066.Contig2_F
		Unigene22087_F
		Unigene26332_F
		CL2541.Contig2_F
		Unigene21471_F
		CL1777.Contig1_F
		Unigene28538_F
		Unigene10880_F
		CL1638.Contig2_F
		CL6497.Contig2_F
		Unigene25651_F
		CL5786.Contig2_F
		Unigene35150_F
		CL870.Contig2_F
		Unigene1653_F
		Unigene28140_F
		CL4087.Contig2_F
		Unigene29271_F
		CL4262.Contig1_F
		Unigene29690_F
		Unigene3764_F
		Unigene16149_F
		Unigene27764_F
		Unigene1556_F
		Unigene6995_F
		Unigene7815_F
		Unigene27952_F
		Unigene21604_F
		CL3492.Contig1_F
		CL4677.Contig1_F
		Unigene11520_F
		Unigene23271_F
		CL1262.Contig3_F
		CL4810.Contig2_F
		CL331.Contig2_F
		Unigene24057_F
		Unigene2856_F
		CL188.Contig1_F
		Unigene10934_F
		Unigene28656_F
		CL4636.Contig1_F
		CL3497.Contig2_F
		CL6189.Contig1_F
		Unigene33442_F
		CL2989.Contig1_F
		CL6644.Contig1_F
		Unigene25475_F
		Unigene29560_F
		CL1003.Contig4_F
		Unigene8978_F
		CL2027.Contig1_F
		CL75.Contig1_F
		CL3767.Contig1_F
		Unigene13826_F
		CL218.Contig2_F
		Unigene23852_F
		Unigene15769_F
		Unigene11571_F
		Unigene28576_F
		Unigene4943_F
		CL4572.Contig3_F
		Unigene17753_F
		CL6176.Contig1_F
		Unigene2793_F
		CL4207.Contig4_F
		Unigene14979_F
		CL1978.Contig2_F
		Unigene35624_F
		Unigene21764_F
		Unigene5960_F
		Unigene30442_F
		Unigene13847_F
		Unigene27582_F
		Unigene32923_F
		Unigene3716_F
		Unigene9803_F
		Unigene21679_F
		Unigene17500_F
		Unigene17780_F
		Unigene6376_F
		Unigene6739_F
		CL6395.Contig2_F
		Unigene2627_F
		CL5806.Contig1_F
		Unigene21680_F
		Unigene8900_F
		Unigene7816_F
		CL2077.Contig1_F
		CL3478.Contig1_F
		Unigene2723_F
		Unigene4416_F
		CL2702.Contig2_F
		CL2819.Contig2_F
		Unigene833_F
		CL283.Contig6_F
		CL1124.Contig2_F
		CL4636.Contig2_F
		CL1793.Contig1_F
		CL3629.Contig2_F
		CL3232.Contig1_F
		Unigene30232_F
		Unigene23557_F
		Unigene11918_F
		Unigene26970_F
		Unigene3182_F
		CL5374.Contig1_F
		Unigene20791_F
		Unigene18237_F
		Unigene14261_F
		CL3891.Contig1_F
		Unigene30209_F
		Unigene9499_F
		Unigene12829_F
		CL319.Contig1_F
		CL2044.Contig1_F
		Unigene6511_F
		CL3197.Contig2_F
		Unigene35168_F
		CL2935.Contig6_F
		Unigene35278_F
		Unigene1125_F
		Unigene16478_F
		Unigene17706_F
		Unigene191_F
		CL5810.Contig1_F
		Unigene23251_F
		Unigene21836_F
		Unigene30100_F
		Unigene1923_F
		CL2921.Contig1_F
		CL5378.Contig2_F
		Unigene33713_F
		Unigene31751_F
		CL4892.Contig1_F
		Unigene10894_F
		CL92.Contig1_F
		CL5935.Contig1_F
		Unigene23396_F
		Unigene7013_F
		CL1261.Contig2_F
		Unigene3099_F
		CL4436.Contig2_F
		Unigene31813_F
		CL705.Contig3_F
		CL6038.Contig1_F
		Unigene2615_F
		Unigene2056_F
		CL6912.Contig1_F
		Unigene23890_F
		Unigene32131_F
		Unigene22682_F
		Unigene264_F
		CL5116.Contig2_F
		CL5290.Contig2_F
		Unigene10004_F
		Unigene22466_F
		CL2434.Contig1_F
		Unigene6482_F
		Unigene6040_F
		CL956.Contig11_F
		Unigene16601_F
		CL5835.Contig1_F
		Unigene17253_F
		CL1580.Contig2_F
		Unigene11014_F
		Unigene27478_F
		CL3169.Contig2_F
		Unigene8959_F
		CL1781.Contig2_F
		CL5719.Contig1_F
		CL772.Contig1_F
		CL459.Contig4_F
		Unigene11747_F
		Unigene15131_F
		Unigene32994_F
		Unigene32927_F
		Unigene2394_F
		CL3400.Contig2_F
		CL1290.Contig2_F
		Unigene2932_F
		CL1426.Contig5_F
		CL5398.Contig1_F
		Unigene30236_F
		CL5674.Contig1_F
		CL3885.Contig1_F
		CL1389.Contig1_F
		Unigene32079_F
		CL3384.Contig1_F
		CL1580.Contig1_F
		Unigene6062_F
		Unigene22418_F
		Unigene20196_F
		Unigene7469_F
		Unigene11043_F
		Unigene29722_F
		Unigene31090_F
		CL4103.Contig2_F
		CL2725.Contig2_F
		Unigene14056_F
		Unigene35137_F
		CL1429.Contig5_F
		Unigene15529_F
		Unigene24392_F
		Unigene35497_F
		Unigene19958_F
		CL2569.Contig1_F
		Unigene24853_F
		CL6559.Contig1_F
		CL484.Contig3_F
		Unigene17257_F
		Unigene5249_F
		Unigene18242_F
		CL2109.Contig2_F
		CL878.Contig1_F
		CL6395.Contig1_F
		CL5987.Contig2_F
		Unigene21294_F
		Unigene16592_F
		CL6555.Contig2_F
		CL3453.Contig2_F
		Unigene22411_F
		Unigene21232_F
		CL760.Contig4_F
		Unigene19048_F
		CL6215.Contig1_F
		CL3018.Contig2_F
		Unigene17226_F
		CL1818.Contig2_F
		Unigene10517_F
		Unigene16950_F
		Unigene14103_F
		CL1919.Contig1_F
		Unigene6710_F
		Unigene6944_F
		CL4620.Contig1_F
		CL4675.Contig1_F
		Unigene34262_F
		Unigene26151_F
		Unigene28202_F
		CL774.Contig2_F
		Unigene10149_F
		Unigene4277_F
		Unigene6220_F
		Unigene16373_F
		Unigene12947_F
		Unigene4048_F
		Unigene33450_F
		Unigene21303_F
		CL2636.Contig2_F
		Unigene8998_F
		Unigene17119_F
		CL2492.Contig3_F
		CL5137.Contig3_F
		Unigene24182_F
		CL6658.Contig1_F
		Unigene10295_F
		CL3169.Contig1_F
		CL1278.Contig1_F
		CL3107.Contig1_F
		CL337.Contig2_F
		CL2240.Contig1_F
		Unigene15073_F
		CL248.Contig4_F
		CL452.Contig2_F
		CL1704.Contig1_F
		Unigene27020_F
		Unigene23766_F
		Unigene7407_F
		CL993.Contig6_F
		Unigene4811_F
		Unigene33484_F
		Unigene11536_F
		CL5518.Contig2_F
		Unigene285_F
		Unigene31175_F
		CL6895.Contig2_F
		CL6681.Contig1_F
		CL1515.Contig2_F
		Unigene13370_F
		Unigene4295_F
		Unigene18462_F
		Unigene34345_F
		Unigene4384_F
		Unigene10118_F
		Unigene26342_F
		CL4823.Contig2_F
		Unigene1579_F
		Unigene9721_F
		Unigene23948_F
		CL5397.Contig2_F
		CL193.Contig3_F
		CL842.Contig4_F
		CL1370.Contig2_F
		CL822.Contig1_F
		CL4471.Contig1_F
		CL2428.Contig2_F
		Unigene19782_F
		CL5184.Contig3_F
		Unigene2420_F
		CL5073.Contig2_F
		CL1935.Contig1_F
		Unigene24807_F
		Unigene16574_F
		CL1798.Contig3_F
		CL1277.Contig2_F
		CL699.Contig11_F
		Unigene15353_F
		CL6350.Contig2_F
		Unigene17875_F
		Unigene31485_F
		CL3437.Contig1_F
		Unigene16416_F
		Unigene65_F
		CL1281.Contig1_F
		Unigene32372_F
		Unigene7289_F
		Unigene35373_F
		Unigene6536_F
		Unigene6345_F
		Unigene19871_F
		CL6677.Contig1_F
		Unigene27902_F
		Unigene19884_F
		Unigene15844_F
		Unigene28028_F
		CL2443.Contig2_F
		Unigene20557_F
		Unigene32344_F
		Unigene23130_F
		CL2115.Contig1_F
		CL3059.Contig1_F
		Unigene18594_F
		Unigene17899_F
		Unigene16628_F
		CL6873.Contig1_F
		Unigene17840_F
		Unigene7860_F
		Unigene769_F
		Unigene1059_F
		Unigene24745_F
		CL2408.Contig2_F
		Unigene12454_F
		Unigene29010_F
		Unigene34183_F
		Unigene13146_F
		Unigene9354_F
		CL1286.Contig3_F
		CL2786.Contig1_F
		Unigene27825_F
		Unigene10702_F
		CL6116.Contig2_F
		Unigene5623_F
		Unigene25260_F
		CL2032.Contig1_F
		Unigene92_F
		Unigene6720_F
		Unigene2131_F
		CL2012.Contig1_F
		CL1508.Contig4_F
		CL3409.Contig1_F
		CL1078.Contig2_F
		Unigene22043_F
		Unigene17066_F
		Unigene6144_F
		Unigene26214_F
		Unigene15743_F
		Unigene28736_F
		Unigene23265_F
		Unigene3125_F
		Unigene9015_F
		Unigene13367_F
		Unigene16771_F
		Unigene15588_F
		Unigene34280_F
		Unigene1135_F
		Unigene35269_F
		Unigene8260_F
		Unigene25511_F
		CL64.Contig5_F
		CL6749.Contig2_F
		Unigene33237_F
		CL905.Contig1_F
		Unigene7849_F
		Unigene8299_F
		Unigene28991_F
		Unigene28680_F
		CL2892.Contig1_F
		Unigene8960_F
		Unigene6228_F
		Unigene15513_F
		CL1361.Contig3_F
		CL5450.Contig1_F
		Unigene1119_F
		CL2524.Contig2_F
		Unigene10891_F
		CL6605.Contig1_F
		CL6352.Contig1_F
		Unigene35378_F
		Unigene1777_F
		Unigene34800_F
		Unigene5054_F
		Unigene14419_F
		Unigene1464_F
		Unigene28285_F
		Unigene6796_F
		Unigene27527_F
		CL5456.Contig2_F
		Unigene4241_F
		Unigene19455_F
		CL2961.Contig6_F
		Unigene5026_F
		Unigene27005_F
		Unigene1222_F
		CL4815.Contig1_F
		Unigene21906_F
		Unigene1727_F
		CL2256.Contig6_F
		CL6553.Contig1_F
		Unigene5432_F
		Unigene23259_F
		CL1694.Contig2_F
		Unigene10192_F
		Unigene4366_F
		Unigene31497_F
		Unigene6151_F
		Unigene14109_F
		Unigene3300_F
		CL6310.Contig2_F
		CL712.Contig5_F
		Unigene16741_F
		CL1566.Contig1_F
		Unigene28324_F
		Unigene28804_F
		CL2108.Contig1_F
		Unigene2518_F
		Unigene29141_F
		Unigene18071_F
		Unigene27719_F
		Unigene32501_F
		Unigene31454_F
		CL2325.Contig1_F
		CL1597.Contig4_F
		Unigene3362_F
		Unigene18856_F
		CL1900.Contig2_F
		Unigene443_F
		Unigene25817_F
		CL6183.Contig2_F
		Unigene11005_F
		CL2621.Contig2_F
		CL2361.Contig1_F
		Unigene3624_F
		CL4397.Contig1_F
		Unigene10093_F
		Unigene5977_F
		CL155.Contig1_F
		Unigene3550_F
		Unigene1581_F
		Unigene1211_F
		Unigene1205_F
		Unigene29254_F
		Unigene21528_F
		CL6939.Contig2_F
		CL4362.Contig2_F
		CL870.Contig1_F
		Unigene18275_F
		CL1139.Contig2_F
		Unigene27279_F
		CL5797.Contig1_F
		CL4457.Contig2_F
		Unigene14255_F
		Unigene14306_F
		CL1916.Contig2_F
		Unigene21060_F
		CL6061.Contig3_F
		Unigene31480_F
		CL4044.Contig3_F
		Unigene4129_F
		Unigene18943_F
		Unigene5923_F
		Unigene25500_F
		CL669.Contig2_F
		Unigene5997_F
		CL2998.Contig2_F
		Unigene24550_F
[truncated: 1,496 more rows]

## Sheet: Table S5
Supplementary Table S5. Gene list of DEG clusters (P. ludlowii)
Cluster 1	Cluster 2	Cluster 3	Cluster 4	Cluster 5	Cluster 6	Cluster 7	Cluster 8	Cluster 9	Cluster 10
Unigene11275_D	Unigene8191_D	CL5633.Contig1_D	CL5071.Contig4_D	Unigene33823_D	CL3277.Contig1_D	CL376.Contig2_D	CL1593.Contig2_D	Unigene35283_D	Unigene2580_D
CL4445.Contig4_D	CL697.Contig1_D	Unigene35955_D	Unigene417_D	Unigene21691_D	Unigene16959_D	CL142.Contig3_D	Unigene16695_D	Unigene15649_D	CL3468.Contig1_D
CL4052.Contig3_D	Unigene30113_D	Unigene12458_D	CL4400.Contig1_D	Unigene5068_D	CL1219.Contig2_D	CL32.Contig8_D	Unigene30224_D	Unigene86_D	Unigene8674_D
CL41.Contig1_D	Unigene4706_D	Unigene35687_D	Unigene1731_D	Unigene11533_D	Unigene14321_D	Unigene16520_D	CL2665.Contig1_D	CL1230.Contig2_D	CL3246.Contig4_D
Unigene9778_D	Unigene828_D	CL7137.Contig1_D	Unigene33966_D	CL2670.Contig2_D	Unigene18995_D	CL4340.Contig2_D	Unigene27469_D	CL716.Contig1_D	Unigene22048_D
CL4522.Contig1_D	Unigene19970_D	CL7618.Contig2_D	CL7419.Contig2_D	CL3526.Contig1_D	CL5421.Contig2_D	Unigene15739_D	CL3073.Contig2_D	Unigene22120_D	Unigene2585_D
CL4011.Contig3_D	Unigene19010_D	CL3063.Contig1_D	CL313.Contig5_D	CL2107.Contig2_D	Unigene660_D	Unigene12155_D	Unigene18638_D	Unigene33738_D	Unigene4151_D
Unigene6727_D	Unigene17844_D	CL4326.Contig2_D	CL4983.Contig1_D	Unigene33791_D	Unigene12557_D	CL1705.Contig3_D	CL3140.Contig3_D	CL5625.Contig1_D	Unigene2587_D
Unigene15186_D	CL4503.Contig1_D	Unigene34350_D	CL3406.Contig1_D	CL7300.Contig1_D	Unigene6296_D	Unigene25613_D	CL7088.Contig2_D	Unigene29414_D	CL5025.Contig5_D
CL1044.Contig2_D	CL4703.Contig1_D	CL1199.Contig7_D	CL4578.Contig2_D	Unigene24443_D	CL4899.Contig1_D	CL4269.Contig2_D	CL3041.Contig1_D	Unigene15341_D	Unigene2586_D
Unigene4454_D	Unigene35134_D	Unigene33865_D	Unigene30011_D	Unigene35439_D	CL742.Contig1_D	CL57.Contig4_D	CL2665.Contig2_D	Unigene2851_D	Unigene15785_D
CL125.Contig4_D	Unigene11381_D	CL6222.Contig1_D	CL1501.Contig1_D	Unigene20066_D	CL768.Contig3_D	Unigene2598_D	Unigene29851_D	CL464.Contig2_D	CL537.Contig2_D
Unigene35137_D	Unigene30050_D	CL3239.Contig1_D	Unigene22660_D	Unigene14276_D	Unigene484_D	CL6027.Contig3_D	CL5776.Contig1_D	Unigene25782_D	CL7264.Contig4_D
CL7590.Contig1_D	Unigene6099_D	Unigene5866_D	CL3219.Contig1_D	Unigene24592_D	CL1977.Contig1_D	CL4217.Contig2_D	CL317.Contig2_D	CL4942.Contig4_D	Unigene34692_D
Unigene5014_D	Unigene3021_D	CL5647.Contig2_D	Unigene19063_D	Unigene19815_D	Unigene25501_D	Unigene36335_D	Unigene5983_D	Unigene34668_D	CL4150.Contig2_D
Unigene19401_D	Unigene6295_D	CL3199.Contig2_D	Unigene3037_D	Unigene9424_D	CL4653.Contig3_D	CL4452.Contig1_D	Unigene27236_D	CL4942.Contig3_D	Unigene5877_D
Unigene24517_D	Unigene4592_D	Unigene2742_D	CL278.Contig3_D	Unigene19_D	Unigene9507_D	Unigene34390_D	Unigene30469_D	Unigene6823_D	Unigene6567_D
Unigene7124_D	Unigene1407_D	CL7032.Contig3_D	CL5495.Contig2_D	Unigene9115_D	Unigene27144_D	Unigene18028_D	CL6934.Contig1_D	CL7486.Contig1_D	Unigene19471_D
CL3311.Contig2_D	Unigene15352_D	Unigene10238_D	Unigene2920_D	Unigene1465_D	CL2103.Contig1_D	CL2391.Contig1_D	Unigene304_D	Unigene6098_D	Unigene17_D
Unigene21321_D	CL6560.Contig2_D	CL1858.Contig1_D	Unigene12507_D	Unigene19000_D	CL4942.Contig2_D	Unigene11847_D	CL5248.Contig2_D	Unigene22864_D	Unigene27436_D
Unigene35629_D	CL6690.Contig2_D	CL3195.Contig2_D	Unigene37002_D	CL2068.Contig2_D	Unigene9321_D	CL3942.Contig1_D	Unigene15883_D	Unigene3623_D	Unigene17581_D
CL4117.Contig1_D	CL5212.Contig2_D	CL2682.Contig2_D	Unigene6235_D	CL2670.Contig1_D	Unigene17684_D	Unigene14520_D	Unigene24942_D	CL4942.Contig1_D	CL5880.Contig4_D
Unigene1248_D	CL351.Contig2_D	CL581.Contig1_D	Unigene18597_D	Unigene17109_D	CL853.Contig2_D	Unigene18947_D	Unigene29192_D	CL5641.Contig1_D	CL3872.Contig1_D
CL287.Contig7_D	CL2850.Contig1_D	CL217.Contig5_D	CL2696.Contig2_D	Unigene2889_D	Unigene32790_D	Unigene21035_D	CL3001.Contig2_D	CL6055.Contig1_D	CL4150.Contig1_D
CL3940.Contig1_D	Unigene5985_D	Unigene9302_D	Unigene36684_D	Unigene14_D	Unigene17899_D	CL6548.Contig2_D	Unigene31936_D	CL5739.Contig5_D	CL2463.Contig9_D
CL318.Contig1_D	Unigene31031_D	CL639.Contig1_D	Unigene22545_D	CL6190.Contig1_D	Unigene22619_D	Unigene9247_D	CL4191.Contig2_D	CL7468.Contig2_D	Unigene16_D
CL1043.Contig2_D	Unigene35286_D	CL345.Contig2_D	CL6008.Contig2_D	Unigene11063_D	Unigene4576_D	Unigene11210_D	Unigene28514_D	CL2911.Contig2_D	Unigene5067_D
Unigene34703_D	CL6235.Contig2_D	CL611.Contig2_D	Unigene14322_D	Unigene35881_D	Unigene28554_D	Unigene3116_D	CL3140.Contig1_D	Unigene7901_D	Unigene12833_D
Unigene13576_D	CL4785.Contig2_D	CL6124.Contig1_D	Unigene2197_D	Unigene5442_D	Unigene22677_D	Unigene26224_D	Unigene575_D	CL4922.Contig3_D	CL7088.Contig1_D
Unigene20598_D	CL6703.Contig1_D	Unigene28913_D	Unigene3594_D	Unigene10451_D	Unigene6189_D	Unigene1464_D	Unigene27560_D	Unigene5305_D	Unigene24073_D
Unigene25076_D	CL5156.Contig2_D	CL307.Contig1_D	Unigene9465_D	Unigene13586_D	Unigene20273_D	Unigene5969_D	Unigene35264_D	CL2247.Contig1_D	Unigene26760_D
Unigene33119_D	Unigene1526_D	Unigene6847_D	Unigene30341_D	Unigene5824_D	CL4653.Contig2_D	CL5842.Contig1_D	Unigene27693_D	CL5920.Contig1_D	Unigene32897_D
CL2231.Contig1_D	Unigene14545_D	Unigene7394_D	Unigene11462_D	Unigene6363_D	Unigene734_D	Unigene16727_D	Unigene18994_D	CL2137.Contig2_D	Unigene27247_D
Unigene5148_D	CL7516.Contig2_D	Unigene627_D	Unigene18595_D	CL4052.Contig1_D	CL3315.Contig5_D	Unigene32246_D	Unigene34644_D	CL6203.Contig2_D	Unigene12968_D
CL4891.Contig1_D	Unigene1696_D	CL3125.Contig4_D	CL3684.Contig1_D	Unigene33474_D	CL5984.Contig2_D	CL4647.Contig1_D	Unigene9212_D	CL5611.Contig1_D	Unigene30002_D
Unigene9208_D	Unigene10362_D	CL2893.Contig2_D	Unigene15738_D	Unigene15448_D	CL2375.Contig5_D	Unigene7319_D	Unigene21928_D	CL6203.Contig1_D	Unigene22_D
Unigene366_D	CL2311.Contig3_D	Unigene27099_D	Unigene5027_D	Unigene35741_D	CL1835.Contig1_D	CL3235.Contig2_D	Unigene30456_D	Unigene12495_D	Unigene36997_D
Unigene7899_D	CL3406.Contig16_D	CL891.Contig2_D	Unigene11463_D	Unigene20326_D	Unigene1894_D	CL3083.Contig2_D	Unigene16611_D	CL5583.Contig1_D	Unigene6704_D
CL811.Contig6_D	CL1815.Contig1_D	Unigene9779_D	Unigene20698_D	Unigene19264_D	CL5098.Contig1_D	Unigene27977_D	Unigene27523_D	CL4220.Contig4_D	Unigene8958_D
Unigene28276_D	CL3347.Contig1_D	Unigene25838_D	CL7054.Contig2_D	Unigene35258_D	Unigene4662_D	Unigene3844_D	Unigene2731_D	CL5041.Contig1_D	CL2387.Contig2_D
CL4389.Contig4_D	CL2676.Contig1_D	Unigene6261_D	Unigene26181_D	Unigene249_D	Unigene19397_D	CL4850.Contig2_D	Unigene31923_D	CL7499.Contig1_D	Unigene3454_D
CL1583.Contig2_D	CL6276.Contig1_D	Unigene36004_D	CL7536.Contig2_D	Unigene13882_D	CL5680.Contig1_D	CL2925.Contig1_D	Unigene924_D	CL2433.Contig2_D	Unigene9623_D
Unigene76_D	CL1790.Contig1_D	CL383.Contig2_D	Unigene14563_D	CL3180.Contig1_D	CL6030.Contig2_D	CL4567.Contig1_D	Unigene32984_D	CL6043.Contig14_D	Unigene31729_D
Unigene8722_D	CL1933.Contig2_D	CL1019.Contig2_D	CL3759.Contig3_D	CL537.Contig6_D	CL336.Contig3_D	CL4840.Contig1_D	CL317.Contig1_D	CL3967.Contig3_D	CL537.Contig5_D
Unigene24722_D	Unigene5289_D	CL1762.Contig2_D	Unigene21464_D	Unigene24198_D	Unigene31284_D	CL1389.Contig3_D	CL5971.Contig1_D	CL1685.Contig1_D	CL4864.Contig1_D
CL4468.Contig2_D	CL2090.Contig2_D	Unigene14548_D	Unigene5770_D	Unigene12667_D	Unigene26616_D	Unigene10380_D	Unigene31724_D	CL3862.Contig2_D	Unigene30776_D
CL5187.Contig2_D	Unigene36_D	Unigene2790_D	CL1157.Contig2_D	Unigene25927_D	CL1485.Contig3_D	Unigene35018_D	Unigene31216_D	CL7410.Contig1_D	Unigene5868_D
CL5169.Contig1_D	CL3352.Contig1_D	CL3392.Contig2_D	CL1968.Contig1_D	Unigene36254_D	Unigene29119_D	Unigene27433_D	CL1925.Contig1_D	CL6332.Contig1_D	Unigene36081_D
Unigene26624_D	Unigene27527_D	CL7529.Contig1_D	CL1200.Contig2_D	Unigene5069_D	Unigene54_D	CL7580.Contig2_D	Unigene36629_D	Unigene36179_D	Unigene14820_D
Unigene8322_D	Unigene15889_D	CL1829.Contig1_D	Unigene34956_D	Unigene35752_D	Unigene35345_D	CL2986.Contig2_D	Unigene27882_D	Unigene21690_D	Unigene3805_D
CL2524.Contig1_D	Unigene20774_D	Unigene4657_D	Unigene20894_D	CL1186.Contig3_D	CL2403.Contig1_D	CL336.Contig11_D	CL4166.Contig2_D	CL3862.Contig1_D	Unigene32789_D
Unigene10383_D	Unigene5793_D	CL3640.Contig1_D	Unigene36830_D	CL1728.Contig5_D	Unigene25842_D	Unigene22174_D	CL4375.Contig2_D	Unigene14787_D	Unigene12265_D
Unigene11232_D	Unigene3157_D	Unigene397_D	Unigene21603_D	Unigene11907_D	CL2753.Contig2_D	Unigene13126_D	CL1593.Contig1_D	CL2629.Contig2_D	CL6470.Contig2_D
Unigene25666_D	CL2784.Contig1_D	Unigene21620_D	Unigene26185_D	CL2282.Contig2_D	Unigene3668_D	Unigene25648_D	CL6063.Contig2_D	Unigene1798_D	Unigene23964_D
Unigene29647_D	Unigene28039_D	Unigene25479_D	Unigene19974_D	Unigene32674_D	CL1481.Contig1_D	Unigene3943_D	Unigene33058_D	Unigene10461_D	Unigene17934_D
CL5809.Contig2_D	CL5818.Contig2_D	CL2525.Contig1_D	CL3614.Contig1_D	Unigene7071_D	Unigene4324_D	CL2445.Contig3_D	CL5570.Contig2_D	Unigene29263_D	CL120.Contig2_D
Unigene21311_D	CL5341.Contig3_D	CL5089.Contig2_D	CL6313.Contig1_D	Unigene5748_D	CL4989.Contig1_D	Unigene30075_D	Unigene4031_D	Unigene10190_D	Unigene14943_D
Unigene22838_D	Unigene34679_D	CL866.Contig1_D	CL3892.Contig2_D	Unigene16831_D	Unigene27274_D	CL575.Contig2_D	Unigene9086_D	Unigene36555_D	CL7115.Contig6_D
CL4655.Contig1_D	Unigene7592_D	Unigene5794_D	Unigene2444_D	Unigene996_D	Unigene4636_D	Unigene3666_D	Unigene36239_D	Unigene13117_D	CL6441.Contig1_D
Unigene28792_D	CL1809.Contig2_D	Unigene4105_D	Unigene25352_D	Unigene10263_D	Unigene2379_D	CL7620.Contig1_D	CL417.Contig2_D	Unigene28936_D	Unigene13541_D
CL5071.Contig1_D	Unigene3451_D	CL7529.Contig2_D	CL1330.Contig2_D	Unigene33248_D	Unigene5743_D	CL5939.Contig3_D	CL2148.Contig1_D	CL7245.Contig2_D	CL4684.Contig2_D
Unigene3061_D	Unigene36928_D	Unigene15864_D	Unigene33701_D	Unigene18865_D	CL5693.Contig2_D	CL5340.Contig2_D	Unigene30869_D	CL4230.Contig5_D	Unigene19519_D
Unigene448_D	Unigene29525_D	Unigene13664_D	CL1157.Contig11_D	CL9.Contig3_D	Unigene29953_D	Unigene3625_D	Unigene661_D		Unigene9307_D
Unigene921_D	Unigene16602_D	CL1681.Contig5_D	Unigene10754_D	Unigene14892_D	CL470.Contig3_D	CL2122.Contig3_D	Unigene1201_D		Unigene17813_D
Unigene23927_D	Unigene1463_D	Unigene9464_D	CL4915.Contig1_D	Unigene26491_D	Unigene4983_D	CL1790.Contig6_D	CL4403.Contig1_D		Unigene22396_D
CL7543.Contig1_D	Unigene2873_D	Unigene3382_D	CL2091.Contig2_D	Unigene20755_D	CL5583.Contig2_D	Unigene27138_D	Unigene25645_D		Unigene21067_D
Unigene14531_D	CL6600.Contig2_D	CL2054.Contig1_D	CL2878.Contig2_D	Unigene19227_D	CL7050.Contig3_D	Unigene11443_D	Unigene2004_D		Unigene30670_D
Unigene18765_D	CL3352.Contig2_D	CL1048.Contig5_D	Unigene29837_D	Unigene18866_D	Unigene4621_D	CL3305.Contig1_D	Unigene15721_D		CL4391.Contig3_D
CL3915.Contig4_D	Unigene23003_D	CL3508.Contig1_D	CL5705.Contig3_D	Unigene14025_D	Unigene27178_D	Unigene2415_D	Unigene17033_D		Unigene16505_D
Unigene21901_D	Unigene14292_D	Unigene8401_D	Unigene17273_D	CL6914.Contig2_D	Unigene4218_D	Unigene17240_D	CL6881.Contig9_D		CL386.Contig8_D
Unigene7141_D	Unigene26424_D	CL4389.Contig2_D	CL3667.Contig2_D	Unigene6167_D	Unigene30009_D	CL4373.Contig1_D	Unigene24491_D		Unigene14179_D
CL6660.Contig2_D	CL201.Contig2_D	Unigene22565_D	Unigene30068_D	Unigene7401_D	CL2071.Contig3_D	Unigene13211_D	CL3446.Contig3_D		CL6521.Contig1_D
Unigene21838_D	Unigene24482_D	Unigene17337_D	Unigene32533_D	Unigene15488_D	Unigene30356_D	CL6031.Contig2_D	Unigene14819_D		Unigene19015_D
Unigene31170_D	CL1178.Contig3_D	Unigene32203_D	Unigene30426_D	CL6223.Contig1_D	Unigene1132_D	CL4326.Contig1_D	Unigene11920_D		CL1945.Contig2_D
CL2671.Contig1_D	CL5938.Contig1_D	Unigene21936_D	Unigene13502_D	CL7243.Contig1_D	CL6524.Contig2_D	CL6651.Contig2_D	Unigene36836_D		CL3415.Contig1_D
CL2325.Contig3_D	CL2977.Contig4_D	Unigene11071_D	CL5812.Contig2_D	Unigene21_D	Unigene30429_D	Unigene19380_D	CL240.Contig3_D		CL2602.Contig1_D
CL4445.Contig1_D	CL6461.Contig3_D	Unigene9144_D	Unigene9233_D	Unigene16389_D	CL1219.Contig1_D	CL90.Contig1_D	CL3041.Contig2_D		CL2252.Contig6_D
Unigene11911_D	Unigene15072_D	Unigene2811_D	CL425.Contig3_D	Unigene8246_D	Unigene13924_D	Unigene25514_D	CL2665.Contig3_D		Unigene28174_D
Unigene6053_D	CL3311.Contig1_D	CL7201.Contig1_D	Unigene21696_D	CL5536.Contig1_D	Unigene15472_D	Unigene4415_D	Unigene6627_D		CL426.Contig3_D
CL3449.Contig2_D	CL7046.Contig2_D	Unigene3834_D	CL7105.Contig1_D	Unigene2582_D	CL1292.Contig2_D	Unigene15207_D	Unigene18489_D		Unigene25615_D
CL536.Contig3_D	Unigene3546_D	Unigene15860_D	CL3406.Contig13_D	CL4760.Contig1_D	Unigene17984_D	Unigene33453_D	CL4221.Contig2_D		CL5643.Contig2_D
Unigene3158_D	CL3406.Contig8_D	CL2003.Contig5_D	Unigene18766_D	CL484.Contig1_D	Unigene3859_D	Unigene10889_D	CL3567.Contig1_D		Unigene13957_D
Unigene1429_D	Unigene14053_D	Unigene3880_D	Unigene22985_D	CL3486.Contig1_D	CL5900.Contig1_D	CL2874.Contig1_D	CL3567.Contig2_D		Unigene15950_D
Unigene16945_D	Unigene31244_D	CL1625.Contig2_D	Unigene7829_D	Unigene24278_D	CL4433.Contig1_D	Unigene31256_D	CL7591.Contig2_D		CL7218.Contig1_D
Unigene35141_D	CL7425.Contig3_D	CL7216.Contig2_D	Unigene13507_D	CL2.Contig2_D	Unigene13200_D	CL6413.Contig2_D	CL6927.Contig2_D		Unigene14756_D
Unigene35528_D	Unigene25012_D	CL1681.Contig6_D	Unigene4253_D	CL1500.Contig2_D	Unigene6128_D	Unigene9670_D	Unigene19560_D		CL3492.Contig5_D
Unigene17403_D	Unigene15501_D	Unigene9080_D	Unigene4565_D	CL2971.Contig2_D	CL5300.Contig2_D	Unigene26793_D	Unigene6883_D		Unigene63_D
Unigene6606_D	CL1971.Contig2_D	CL1377.Contig4_D	Unigene23570_D	CL1676.Contig3_D	Unigene12771_D	CL7356.Contig1_D	CL6388.Contig2_D		CL1100.Contig1_D
Unigene28530_D	CL2042.Contig1_D	Unigene7917_D	Unigene940_D	Unigene11653_D	CL3292.Contig2_D	Unigene25637_D	Unigene12381_D		Unigene7929_D
Unigene26110_D	Unigene2803_D	Unigene22873_D	CL5725.Contig1_D	Unigene2478_D	Unigene2615_D	CL7497.Contig2_D	CL3001.Contig1_D		CL5641.Contig2_D
Unigene32761_D	Unigene3645_D	Unigene7650_D	Unigene30055_D	Unigene29557_D	Unigene26522_D	Unigene36360_D	Unigene10248_D		CL4366.Contig2_D
CL3789.Contig1_D	Unigene35755_D	Unigene5460_D	Unigene16667_D	Unigene9041_D	Unigene15356_D	CL2516.Contig2_D	Unigene26473_D		Unigene22661_D
CL2499.Contig1_D	Unigene16772_D	Unigene33592_D	Unigene6246_D	Unigene806_D	CL7517.Contig3_D	Unigene11009_D	Unigene753_D		CL1230.Contig1_D
Unigene11714_D	CL2373.Contig2_D	Unigene29814_D	CL5550.Contig3_D	Unigene20258_D	Unigene32173_D	CL5411.Contig1_D	Unigene23550_D		Unigene21674_D
CL4908.Contig1_D	Unigene29697_D	CL2731.Contig2_D	CL2607.Contig1_D	Unigene9664_D	CL4176.Contig2_D	CL2219.Contig3_D	Unigene14561_D		Unigene24548_D
CL2285.Contig3_D	Unigene9706_D	CL1094.Contig1_D	CL792.Contig1_D	Unigene31771_D	Unigene14829_D	CL536.Contig4_D	Unigene4424_D		Unigene27640_D
CL3815.Contig3_D	Unigene2842_D	CL2613.Contig2_D	Unigene29526_D	CL6709.Contig2_D	CL5983.Contig1_D	Unigene10305_D	CL3263.Contig2_D		Unigene19082_D
Unigene973_D	Unigene26500_D	Unigene26788_D	Unigene7944_D	Unigene36497_D	Unigene301_D	Unigene32675_D
Unigene17630_D	Unigene3067_D	Unigene32242_D	Unigene1468_D	Unigene381_D	Unigene2037_D	Unigene3018_D
CL2325.Contig4_D	CL4363.Contig1_D	CL7122.Contig2_D	Unigene523_D	Unigene35337_D	CL1292.Contig1_D	CL6409.Contig2_D
CL4768.Contig2_D	Unigene1034_D	Unigene26609_D	Unigene13313_D	Unigene6616_D	CL1496.Contig2_D	CL3347.Contig2_D
Unigene21255_D	CL4448.Contig1_D	Unigene1752_D	Unigene9700_D	Unigene36365_D	CL345.Contig1_D	Unigene18944_D
Unigene8724_D	CL6007.Contig1_D	CL6983.Contig1_D	Unigene19801_D	CL925.Contig2_D	Unigene7935_D	CL399.Contig4_D
Unigene8388_D	Unigene2913_D	Unigene10161_D	CL4564.Contig2_D	Unigene5065_D	CL2142.Contig2_D	CL5322.Contig1_D
Unigene4283_D	CL4292.Contig3_D	Unigene31493_D	CL3406.Contig9_D	Unigene30369_D	CL7409.Contig1_D	Unigene15716_D
Unigene29999_D	Unigene621_D	Unigene11865_D	Unigene31903_D	CL7300.Contig2_D	Unigene15616_D	Unigene11453_D
Unigene2250_D	Unigene20441_D	Unigene26191_D	Unigene5607_D	Unigene23875_D	CL1067.Contig5_D	Unigene11708_D
CL1094.Contig5_D	CL2055.Contig1_D	CL383.Contig3_D	CL6401.Contig2_D	Unigene29891_D	Unigene34695_D	Unigene27166_D
Unigene37012_D	Unigene19002_D	CL3063.Contig6_D	Unigene8436_D	Unigene2491_D	Unigene8003_D	CL605.Contig12_D
Unigene9409_D	Unigene6791_D	CL6811.Contig1_D	Unigene2955_D	Unigene28260_D	Unigene14790_D	Unigene28839_D
CL2671.Contig3_D	CL807.Contig1_D	CL2161.Contig4_D	Unigene7468_D	Unigene19406_D	Unigene14036_D	CL6802.Contig3_D
CL423.Contig1_D	CL514.Contig2_D	Unigene7656_D	Unigene31442_D	Unigene21403_D	Unigene7515_D	CL3957.Contig1_D
Unigene33032_D	CL6545.Contig1_D	Unigene2201_D	Unigene20915_D	Unigene33780_D	Unigene4939_D	CL2334.Contig2_D
CL7561.Contig1_D	CL6687.Contig2_D	CL5703.Contig1_D	CL2202.Contig1_D	Unigene12181_D	Unigene3705_D	CL5400.Contig1_D
Unigene744_D	Unigene4765_D	Unigene29588_D	CL6247.Contig2_D	Unigene19654_D	Unigene12673_D	Unigene32271_D
CL7550.Contig1_D	Unigene22389_D	Unigene7155_D	Unigene1802_D	CL3603.Contig2_D	CL2123.Contig2_D	Unigene2083_D
CL4422.Contig3_D	Unigene25795_D	Unigene520_D	CL6133.Contig2_D	Unigene21379_D	Unigene23628_D	Unigene3137_D
Unigene12820_D	Unigene32920_D	CL7164.Contig2_D	CL4124.Contig2_D	Unigene24408_D	Unigene21179_D	Unigene30065_D
Unigene24920_D	Unigene2797_D	Unigene32286_D	Unigene5137_D	CL1585.Contig2_D	Unigene28136_D	CL7135.Contig1_D
CL3789.Contig2_D	Unigene1287_D	CL2311.Contig1_D	CL4350.Contig1_D	Unigene21386_D	CL3438.Contig1_D	CL1094.Contig4_D
Unigene3821_D	Unigene33457_D	CL340.Contig3_D	Unigene26379_D	Unigene13350_D	CL6365.Contig1_D	CL7586.Contig7_D
CL1778.Contig1_D	CL3406.Contig6_D	CL4251.Contig1_D	Unigene2856_D	Unigene10565_D	Unigene22931_D	CL725.Contig2_D
CL5482.Contig2_D	Unigene28516_D	CL6851.Contig3_D	Unigene1058_D	Unigene26043_D	Unigene14973_D	Unigene26857_D
Unigene28002_D	Unigene11433_D	CL3511.Contig5_D	CL5060.Contig2_D	Unigene33153_D	CL661.Contig2_D	Unigene3255_D
Unigene8817_D	CL2050.Contig3_D	Unigene14506_D	Unigene6178_D	Unigene7271_D	Unigene30079_D	CL3402.Contig1_D
CL3239.Contig3_D	CL7347.Contig1_D	CL4002.Contig1_D	Unigene24696_D	Unigene4281_D	CL2974.Contig3_D	Unigene35006_D
Unigene35061_D	CL7222.Contig2_D	Unigene30618_D	CL2739.Contig6_D	Unigene36309_D	CL211.Contig3_D	Unigene5677_D
CL5916.Contig2_D	Unigene2412_D	Unigene35656_D	Unigene30390_D	CL4045.Contig2_D	Unigene3434_D	Unigene3245_D
CL3188.Contig2_D	Unigene3959_D	CL1245.Contig3_D	Unigene15837_D	CL1063.Contig2_D	CL3058.Contig1_D	Unigene9269_D
Unigene26936_D	Unigene29793_D	Unigene32094_D	Unigene5496_D	Unigene1870_D	Unigene15321_D	CL82.Contig3_D
CL5430.Contig2_D	Unigene33606_D	Unigene1368_D	CL2929.Contig1_D	CL5979.Contig2_D	CL3125.Contig1_D	CL5896.Contig1_D
CL532.Contig3_D	Unigene3398_D	CL4670.Contig1_D	Unigene35103_D	Unigene7885_D	Unigene2617_D	Unigene23193_D
Unigene8919_D	Unigene26228_D	Unigene2480_D	Unigene2269_D	CL7024.Contig1_D	Unigene25823_D	CL2776.Contig3_D
CL41.Contig2_D	Unigene21983_D	CL1681.Contig2_D	Unigene4059_D	Unigene24233_D	Unigene35159_D	CL137.Contig6_D
CL7072.Contig1_D	Unigene25256_D	Unigene1692_D	CL4815.Contig2_D	Unigene15265_D	Unigene802_D	CL5949.Contig2_D
CL3362.Contig1_D	Unigene2237_D	CL4522.Contig2_D	Unigene21880_D	Unigene24636_D	Unigene29641_D	CL4381.Contig2_D
Unigene3616_D	CL7620.Contig2_D	Unigene10902_D	CL1056.Contig1_D	Unigene15551_D	CL1790.Contig2_D	CL2954.Contig2_D
Unigene6075_D	Unigene235_D	Unigene14979_D	Unigene12841_D	Unigene13142_D	Unigene30557_D	Unigene10366_D
Unigene13631_D	Unigene1081_D	Unigene11287_D	CL1630.Contig2_D	Unigene30488_D	Unigene24890_D	Unigene33960_D
Unigene23881_D	CL2224.Contig1_D	Unigene4422_D	Unigene250_D	Unigene12248_D	Unigene36333_D	Unigene34182_D
Unigene10906_D	CL532.Contig4_D	CL7166.Contig1_D	CL3235.Contig1_D	CL161.Contig3_D	Unigene21882_D	Unigene2414_D
CL4422.Contig4_D	Unigene4624_D	Unigene8070_D	Unigene5376_D	Unigene8052_D	Unigene30416_D	CL2710.Contig1_D
Unigene36134_D	Unigene32480_D	Unigene7025_D	Unigene6150_D	CL3361.Contig1_D	CL1984.Contig1_D	Unigene7578_D
Unigene2664_D	Unigene1579_D	Unigene277_D	Unigene3831_D	Unigene13369_D	CL2556.Contig1_D	CL2386.Contig2_D
Unigene24055_D	CL6834.Contig3_D	Unigene9933_D	Unigene5371_D	Unigene2076_D	CL3833.Contig2_D	CL288.Contig1_D
Unigene18716_D	CL4152.Contig1_D	CL2532.Contig2_D	Unigene10386_D	Unigene10768_D	Unigene26209_D	CL4352.Contig1_D
Unigene7322_D	Unigene15320_D	Unigene22164_D	Unigene6593_D	Unigene25231_D	Unigene21441_D	CL518.Contig1_D
Unigene1271_D	CL4182.Contig1_D	CL383.Contig5_D	Unigene18427_D	Unigene28179_D	CL5359.Contig1_D	CL1941.Contig1_D
Unigene4182_D	CL3776.Contig3_D	CL7216.Contig1_D	Unigene34850_D	Unigene20809_D	Unigene1557_D	Unigene19806_D
Unigene941_D	CL4006.Contig3_D	CL7097.Contig1_D	Unigene7428_D	Unigene5617_D	CL4653.Contig1_D	CL5842.Contig2_D
CL5796.Contig3_D	Unigene17076_D	Unigene25745_D	Unigene18571_D	Unigene13358_D	Unigene18001_D	CL4904.Contig1_D
CL4861.Contig1_D	Unigene728_D	CL602.Contig1_D	Unigene18280_D	Unigene12182_D	CL5983.Contig2_D	CL3433.Contig1_D
CL3235.Contig3_D	Unigene15065_D	CL5166.Contig1_D	Unigene22425_D	CL4375.Contig1_D	CL6021.Contig3_D	Unigene23269_D
Unigene25414_D	Unigene30603_D	CL2231.Contig2_D	Unigene12643_D	Unigene21024_D	Unigene13114_D	CL5969.Contig2_D
Unigene30338_D	Unigene32885_D	Unigene31712_D	Unigene18589_D	Unigene36944_D	Unigene10218_D	CL6710.Contig1_D
Unigene24816_D	Unigene20870_D	Unigene613_D	Unigene16823_D	CL4922.Contig2_D	CL6852.Contig1_D	Unigene37044_D
Unigene26504_D	Unigene26565_D	CL7451.Contig2_D	Unigene4026_D	Unigene7822_D	CL136.Contig4_D	CL3606.Contig1_D
Unigene7725_D	Unigene12582_D	Unigene4003_D	CL4847.Contig3_D	Unigene2826_D	Unigene25472_D	Unigene35722_D
Unigene15873_D	Unigene27574_D	Unigene25172_D	CL1089.Contig2_D	CL1728.Contig2_D	Unigene32263_D	CL7577.Contig2_D
Unigene30131_D	Unigene4144_D	Unigene22257_D	Unigene16257_D	Unigene8860_D	Unigene2978_D	Unigene10629_D
Unigene29831_D	Unigene33521_D	CL5643.Contig4_D	CL5992.Contig2_D	CL1728.Contig1_D	Unigene6251_D	CL4508.Contig1_D
CL2671.Contig8_D	Unigene7888_D	Unigene20469_D	Unigene18403_D	Unigene12655_D	Unigene34681_D	CL5285.Contig1_D
CL2504.Contig1_D	CL4307.Contig2_D	CL5552.Contig3_D	CL1932.Contig2_D	CL6716.Contig1_D	Unigene32756_D	Unigene5256_D
Unigene29053_D	CL667.Contig1_D	CL6071.Contig1_D	Unigene10934_D	CL925.Contig1_D	CL4351.Contig1_D	Unigene2718_D
Unigene36835_D	CL1006.Contig2_D	CL4186.Contig2_D	Unigene28668_D	Unigene21301_D	CL405.Contig1_D	Unigene6475_D
Unigene4001_D	CL467.Contig1_D	CL6013.Contig2_D	CL2929.Contig2_D	CL5938.Contig2_D	CL617.Contig1_D	Unigene28822_D
Unigene15776_D	CL6429.Contig1_D	CL2161.Contig1_D	CL1968.Contig2_D	Unigene11386_D	Unigene36071_D	CL4574.Contig2_D
Unigene24723_D	CL375.Contig7_D	CL5166.Contig3_D	Unigene24628_D	CL3912.Contig2_D	CL3433.Contig2_D	CL854.Contig4_D
CL4972.Contig4_D	CL3354.Contig2_D	Unigene1753_D	CL3921.Contig2_D	CL1981.Contig1_D	CL90.Contig2_D	Unigene14473_D
Unigene24792_D	CL3271.Contig1_D	CL681.Contig4_D	CL5946.Contig4_D	Unigene26010_D	CL1835.Contig2_D	Unigene33025_D
Unigene29857_D	CL6032.Contig1_D	Unigene2614_D	CL2728.Contig1_D	Unigene23365_D	CL5328.Contig4_D	Unigene22291_D
CL7305.Contig1_D	Unigene18784_D	CL229.Contig4_D	Unigene13629_D	CL2148.Contig2_D	CL2393.Contig2_D	CL755.Contig1_D
CL1379.Contig2_D	Unigene21947_D	CL665.Contig3_D	Unigene3945_D	Unigene31419_D	CL3220.Contig1_D	CL2002.Contig4_D
Unigene15002_D	Unigene11527_D	Unigene10372_D	CL7054.Contig4_D	Unigene21906_D	Unigene31911_D	Unigene27143_D
CL2870.Contig1_D	Unigene9659_D	Unigene2734_D	CL2285.Contig5_D	Unigene29330_D	CL2657.Contig3_D	CL3920.Contig1_D
CL4317.Contig1_D	Unigene6390_D	Unigene22208_D	Unigene16511_D	CL161.Contig6_D	Unigene23748_D	Unigene15849_D
Unigene13987_D	Unigene24811_D	CL1019.Contig3_D	CL2616.Contig1_D	Unigene24709_D	CL5608.Contig1_D	Unigene22505_D
CL2671.Contig5_D	Unigene22518_D	Unigene15976_D	Unigene22235_D	Unigene5276_D	CL1102.Contig5_D	Unigene3251_D
Unigene2564_D	Unigene36859_D	CL7142.Contig2_D	CL2235.Contig2_D	CL4793.Contig2_D	Unigene18109_D	Unigene11736_D
Unigene33218_D	Unigene16338_D	Unigene3920_D	Unigene31116_D	Unigene26852_D	Unigene32585_D	CL1613.Contig1_D
Unigene17366_D	CL5016.Contig4_D	Unigene20003_D	Unigene3109_D	Unigene13667_D	Unigene2990_D	Unigene18926_D
Unigene31254_D	Unigene28134_D	Unigene831_D	Unigene25594_D	Unigene519_D	Unigene34097_D	Unigene7883_D
Unigene28107_D	CL402.Contig2_D	CL5672.Contig2_D	Unigene27577_D	Unigene2896_D	Unigene1648_D	CL3305.Contig2_D
Unigene3233_D	Unigene2465_D	Unigene17130_D	Unigene15130_D	CL2387.Contig1_D	CL6528.Contig1_D	Unigene3662_D
CL324.Contig2_D	Unigene14496_D	CL5265.Contig2_D	Unigene2300_D	Unigene30287_D	Unigene1434_D	CL288.Contig2_D
CL1334.Contig2_D	Unigene3140_D	Unigene26782_D	Unigene29504_D	Unigene24473_D	Unigene19509_D	Unigene2930_D
Unigene14158_D	CL6360.Contig2_D	CL73.Contig1_D	Unigene2788_D	Unigene4168_D	Unigene12759_D	CL5234.Contig2_D
CL4468.Contig1_D	CL1236.Contig1_D	CL2105.Contig1_D	Unigene1832_D	Unigene2847_D	Unigene36812_D	Unigene36710_D
CL3666.Contig2_D	Unigene12775_D	CL643.Contig2_D	CL1567.Contig11_D	Unigene8547_D	Unigene27688_D	CL5683.Contig1_D
CL2040.Contig2_D	CL2802.Contig1_D	CL6405.Contig2_D	CL6133.Contig3_D	CL925.Contig3_D	CL5889.Contig2_D	CL4812.Contig1_D
Unigene31262_D	Unigene22578_D	Unigene22317_D	Unigene19784_D	CL6849.Contig2_D	CL415.Contig2_D	Unigene498_D
Unigene14887_D	CL260.Contig1_D	CL2275.Contig2_D	Unigene27584_D	Unigene3747_D	Unigene3118_D	Unigene4319_D
Unigene17505_D	Unigene30276_D	Unigene27927_D	Unigene4746_D	Unigene13562_D	CL2477.Contig1_D	CL5693.Contig1_D
Unigene20789_D	CL4533.Contig2_D	Unigene36729_D	Unigene17721_D	CL5665.Contig3_D	Unigene20010_D	Unigene35143_D
CL2014.Contig1_D	CL3496.Contig2_D	Unigene34949_D	Unigene10405_D	Unigene3478_D	Unigene30342_D	Unigene3972_D
Unigene3683_D	Unigene11226_D	CL4670.Contig2_D	CL7498.Contig2_D	Unigene2583_D	CL1790.Contig8_D	CL6325.Contig3_D
Unigene18673_D	CL4357.Contig2_D	CL6928.Contig2_D	CL1131.Contig3_D	Unigene14446_D	CL1669.Contig1_D	Unigene16217_D
CL5647.Contig1_D	CL176.Contig2_D	Unigene20226_D	CL3472.Contig1_D	Unigene11217_D	CL2716.Contig1_D	Unigene7385_D
CL2956.Contig1_D	CL5400.Contig2_D	CL1681.Contig3_D	Unigene31356_D	Unigene5204_D	Unigene887_D	CL6794.Contig2_D
Unigene33040_D	CL1669.Contig2_D	Unigene25644_D	Unigene23899_D	Unigene31505_D	CL5501.Contig1_D	Unigene27126_D
Unigene18982_D	CL7161.Contig1_D	CL4389.Contig5_D	CL5624.Contig2_D	Unigene27193_D	Unigene26218_D	Unigene20687_D
CL1859.Contig1_D	Unigene29380_D	Unigene10421_D	Unigene16885_D	Unigene1603_D	Unigene15645_D	CL541.Contig5_D
CL6414.Contig1_D	CL4700.Contig1_D	Unigene22725_D	Unigene37036_D	Unigene13427_D	Unigene26981_D	CL1592.Contig3_D
Unigene3993_D	Unigene15838_D	Unigene1613_D	CL6247.Contig1_D	Unigene23_D	Unigene4807_D	Unigene30938_D
CL342.Contig2_D	Unigene5304_D	CL7618.Contig1_D	Unigene20558_D	Unigene12982_D	CL211.Contig2_D	Unigene16076_D
CL176.Contig1_D	Unigene22363_D	Unigene23944_D	Unigene34290_D	Unigene10183_D	CL4045.Contig1_D	Unigene4881_D
CL3599.Contig1_D	CL3692.Contig1_D	CL3098.Contig1_D	Unigene6457_D	Unigene31587_D	Unigene4366_D	CL2208.Contig2_D
Unigene10968_D	Unigene3256_D	CL4643.Contig2_D	Unigene7317_D	CL7024.Contig2_D	Unigene35934_D	CL4381.Contig1_D
Unigene33265_D	CL615.Contig3_D	Unigene165_D	Unigene15813_D	Unigene20112_D	CL2309.Contig3_D	Unigene5597_D
Unigene15060_D	Unigene2821_D	CL5521.Contig2_D	CL4076.Contig3_D	Unigene35531_D	Unigene3257_D	Unigene32669_D
CL5308.Contig2_D	CL3683.Contig1_D	Unigene36347_D	Unigene29450_D	Unigene8243_D	CL2126.Contig1_D	Unigene9719_D
Unigene5444_D	CL4171.Contig2_D	Unigene1060_D	Unigene15113_D	Unigene939_D	CL7485.Contig4_D	Unigene5722_D
Unigene6320_D	Unigene34382_D	CL2426.Contig1_D	Unigene7871_D	Unigene20370_D	Unigene15338_D	CL431.Contig6_D
CL2244.Contig2_D	Unigene2447_D	CL5118.Contig1_D	CL6208.Contig1_D	CL3529.Contig1_D	Unigene27214_D	CL2203.Contig3_D
Unigene20543_D	CL274.Contig1_D	CL3997.Contig4_D	Unigene35462_D	CL4257.Contig1_D	CL6374.Contig1_D	CL1488.Contig3_D
CL1028.Contig2_D	Unigene27100_D	CL6341.Contig3_D	Unigene33391_D	Unigene19444_D	Unigene7437_D	Unigene313_D
Unigene11251_D	Unigene34675_D	Unigene22256_D	Unigene2333_D	Unigene24017_D	CL352.Contig6_D	CL376.Contig1_D
CL4104.Contig2_D	CL6653.Contig1_D	Unigene32911_D	Unigene36378_D	Unigene15075_D	Unigene12457_D	Unigene1254_D
Unigene3413_D	CL3511.Contig1_D	CL1394.Contig1_D	Unigene31528_D	Unigene28213_D	Unigene1604_D	Unigene32017_D
Unigene25667_D	Unigene2388_D	CL5552.Contig2_D	CL7305.Contig2_D	Unigene32901_D	Unigene29136_D	Unigene2362_D
Unigene17888_D	CL3063.Contig5_D	CL6526.Contig2_D	Unigene24585_D	Unigene536_D	Unigene21177_D	Unigene31604_D
Unigene17363_D	Unigene223_D	Unigene26192_D	CL3903.Contig5_D	Unigene9578_D	Unigene1959_D	Unigene25521_D
Unigene35171_D	Unigene35415_D	Unigene34816_D	CL391.Contig2_D	Unigene27806_D	Unigene1270_D	CL3768.Contig2_D
Unigene36615_D	Unigene21949_D	Unigene3855_D	Unigene5608_D	CL3902.Contig2_D	Unigene3026_D	Unigene32218_D
CL6166.Contig3_D	Unigene19803_D	Unigene27192_D	Unigene36217_D	Unigene22135_D	CL3976.Contig1_D	Unigene2147_D
Unigene30268_D	Unigene2236_D	Unigene32393_D	CL5946.Contig2_D	Unigene10648_D	Unigene5687_D	CL7019.Contig5_D
CL1878.Contig2_D	CL7051.Contig2_D	Unigene12207_D	CL7128.Contig1_D	Unigene19590_D	Unigene1606_D	CL4781.Contig1_D
Unigene964_D	Unigene10670_D	Unigene7414_D	Unigene9104_D	Unigene35287_D	CL3077.Contig2_D	CL4478.Contig1_D
Unigene30196_D	Unigene7759_D	Unigene12486_D	Unigene35833_D	Unigene15579_D	Unigene3490_D	Unigene27669_D
CL4869.Contig2_D	Unigene1643_D	CL7079.Contig1_D	Unigene29344_D	CL5764.Contig1_D	Unigene16458_D	CL3544.Contig1_D
Unigene5543_D	CL6759.Contig1_D	Unigene22743_D	Unigene14171_D	Unigene30634_D	Unigene19658_D	Unigene35577_D
CL4982.Contig2_D	CL5054.Contig2_D	Unigene1973_D	CL4428.Contig2_D	Unigene26265_D	Unigene21206_D	Unigene23602_D
CL6921.Contig1_D	Unigene4814_D	Unigene30096_D	Unigene7452_D	Unigene12737_D	CL1854.Contig1_D	Unigene35875_D
Unigene20371_D	Unigene2498_D	Unigene21088_D	Unigene12112_D	Unigene1037_D	Unigene19983_D	CL4214.Contig2_D
CL1443.Contig10_D	Unigene7269_D	CL5568.Contig1_D	Unigene20083_D	Unigene3677_D	Unigene6918_D	Unigene10928_D
Unigene25061_D	Unigene8331_D	Unigene5241_D	Unigene20084_D	CL5637.Contig2_D	CL1019.Contig4_D	Unigene25323_D
Unigene30092_D	Unigene16029_D	CL184.Contig2_D	Unigene18429_D	Unigene25339_D	Unigene28393_D	Unigene28742_D
Unigene22623_D	Unigene29266_D	Unigene17878_D	Unigene1445_D	Unigene19192_D	Unigene10049_D	Unigene32053_D
Unigene19762_D	Unigene12407_D	Unigene10422_D	CL2607.Contig2_D	Unigene7910_D	CL3885.Contig1_D	CL5007.Contig2_D
Unigene20114_D	CL7037.Contig2_D	CL1287.Contig3_D	Unigene57_D	Unigene513_D	Unigene27635_D	Unigene4468_D
CL2012.Contig2_D	CL7179.Contig1_D	Unigene27767_D	CL7607.Contig1_D	Unigene16586_D	Unigene34690_D	CL1115.Contig2_D
CL2325.Contig1_D	Unigene29318_D	Unigene1375_D	Unigene9456_D	Unigene20844_D	Unigene2798_D	Unigene5102_D
Unigene17203_D	CL4716.Contig2_D	Unigene7465_D	Unigene27779_D	Unigene28525_D	CL7171.Contig2_D	Unigene21747_D
CL953.Contig3_D	CL2869.Contig1_D	CL3737.Contig2_D	CL6798.Contig1_D	CL4734.Contig1_D	Unigene32940_D	CL1807.Contig2_D
Unigene5015_D	Unigene18905_D	Unigene1944_D	CL5060.Contig1_D	Unigene25941_D	Unigene28004_D	CL4982.Contig1_D
CL6764.Contig2_D	Unigene33211_D	CL2426.Contig3_D	Unigene3750_D	Unigene8072_D	Unigene7702_D	Unigene13408_D
CL5303.Contig2_D	Unigene35064_D	Unigene17930_D	Unigene31916_D	Unigene14358_D	CL4958.Contig4_D	Unigene15392_D
Unigene20260_D	Unigene4665_D	CL7576.Contig1_D	Unigene29350_D	CL1585.Contig1_D	CL499.Contig3_D	Unigene1970_D
CL6933.Contig4_D	CL7516.Contig1_D	CL4759.Contig2_D	Unigene22605_D	Unigene21811_D	Unigene22592_D	Unigene2960_D
Unigene9622_D	Unigene34611_D	Unigene10370_D	CL3221.Contig1_D	Unigene11183_D	Unigene10352_D	Unigene9213_D
CL1492.Contig1_D	CL3656.Contig2_D	CL1829.Contig2_D	CL5691.Contig2_D	Unigene25175_D	CL742.Contig2_D	CL1476.Contig8_D
CL1118.Contig1_D	CL1643.Contig3_D	Unigene13932_D	CL7614.Contig1_D	Unigene11107_D	CL7357.Contig1_D	CL6983.Contig2_D
CL728.Contig2_D	Unigene2683_D	Unigene20455_D	Unigene8306_D	CL3902.Contig1_D	CL575.Contig1_D	CL5949.Contig1_D
CL1570.Contig3_D	CL3455.Contig3_D	CL6222.Contig2_D	Unigene34144_D	Unigene9950_D	Unigene3559_D	Unigene6369_D
CL3718.Contig1_D	Unigene19808_D	Unigene25856_D	Unigene9990_D	Unigene8636_D	Unigene28533_D	CL504.Contig4_D
CL3942.Contig2_D	CL1859.Contig2_D	CL144.Contig3_D	CL3614.Contig2_D	Unigene15322_D	CL2657.Contig2_D	CL5190.Contig1_D
Unigene3044_D	CL839.Contig1_D	CL4320.Contig2_D	CL2984.Contig2_D	Unigene30757_D	CL2825.Contig6_D	CL1568.Contig2_D
CL1044.Contig3_D	Unigene129_D	CL6415.Contig1_D	Unigene17236_D	Unigene15550_D	Unigene18013_D	Unigene20251_D
Unigene22585_D	CL1304.Contig4_D	Unigene3841_D	Unigene34028_D	CL5653.Contig3_D	CL415.Contig1_D	Unigene22624_D
Unigene24689_D	Unigene13075_D	Unigene29036_D	CL453.Contig1_D	Unigene28609_D	CL1540.Contig2_D	CL4498.Contig2_D
Unigene13533_D	Unigene34709_D	Unigene3857_D	Unigene32142_D	CL7578.Contig1_D	CL1478.Contig3_D	Unigene33501_D
CL7425.Contig1_D	CL2046.Contig4_D	Unigene11798_D	Unigene380_D	Unigene23372_D	Unigene4739_D	CL4932.Contig1_D
CL4962.Contig2_D	Unigene3927_D	CL1394.Contig2_D	CL3062.Contig1_D	CL4191.Contig1_D	Unigene19023_D	CL4092.Contig1_D
Unigene17865_D	Unigene28633_D	Unigene20002_D	CL3406.Contig15_D	Unigene489_D	Unigene32567_D	Unigene124_D
Unigene5848_D	Unigene28452_D	CL1199.Contig4_D	Unigene16028_D	CL4052.Contig2_D	Unigene27567_D	Unigene1479_D
CL1243.Contig3_D	Unigene15481_D	CL533.Contig1_D	Unigene3706_D	Unigene7264_D	CL4392.Contig1_D	CL6587.Contig2_D
CL3887.Contig1_D	CL5199.Contig2_D	Unigene33490_D	CL7146.Contig1_D	CL5653.Contig1_D	Unigene33603_D	CL5695.Contig2_D
CL536.Contig2_D	Unigene26851_D	CL6709.Contig1_D	CL1417.Contig3_D	Unigene34324_D	Unigene25998_D	CL5337.Contig2_D
Unigene29277_D	CL6973.Contig1_D	CL1515.Contig1_D	CL1932.Contig1_D	Unigene13830_D	CL7182.Contig2_D	Unigene14588_D
CL6017.Contig2_D	Unigene35876_D	CL5865.Contig2_D	CL954.Contig2_D	Unigene21040_D	Unigene23776_D	Unigene16088_D
Unigene8691_D	Unigene2789_D	CL1125.Contig3_D	Unigene14569_D	Unigene31956_D	CL2731.Contig1_D	CL6660.Contig3_D
Unigene24016_D	CL3190.Contig1_D	CL5498.Contig2_D	CL1622.Contig4_D	Unigene11184_D	CL3086.Contig1_D	CL251.Contig1_D
CL2455.Contig3_D	Unigene24812_D	Unigene4577_D	Unigene28421_D	CL1176.Contig2_D	CL6265.Contig2_D	Unigene4696_D
CL3543.Contig2_D	CL1747.Contig2_D	Unigene21442_D	CL1271.Contig1_D	CL807.Contig2_D	Unigene28217_D	Unigene6022_D
Unigene12281_D	Unigene17954_D	Unigene34032_D	CL7054.Contig3_D	Unigene16490_D	Unigene20294_D	CL605.Contig6_D
Unigene21600_D	CL5858.Contig2_D	Unigene27050_D	CL6956.Contig1_D	Unigene16502_D	CL6968.Contig1_D	CL6905.Contig1_D
CL6300.Contig2_D	Unigene5931_D	CL5552.Contig1_D	Unigene31719_D	Unigene14312_D	CL7409.Contig2_D	Unigene35912_D
CL5409.Contig3_D	Unigene16084_D	Unigene6975_D	Unigene1196_D	Unigene36708_D	Unigene14977_D	CL6101.Contig2_D
Unigene24241_D	Unigene10150_D	CL1681.Contig7_D	Unigene21237_D	CL4676.Contig3_D	CL7517.Contig4_D	Unigene19179_D
Unigene5433_D	Unigene36314_D	CL1465.Contig2_D	Unigene1524_D	CL3486.Contig3_D	CL1277.Contig1_D	CL3877.Contig1_D
Unigene2574_D	Unigene14215_D	Unigene4604_D	Unigene33195_D	Unigene12952_D	CL5723.Contig1_D	Unigene34800_D
Unigene17885_D	CL7430.Contig1_D	Unigene12753_D	CL4666.Contig2_D	CL5834.Contig2_D	CL3224.Contig2_D	Unigene4444_D
CL1094.Contig3_D	CL928.Contig1_D	Unigene33874_D	CL7536.Contig1_D	Unigene27176_D	CL1989.Contig2_D	Unigene16529_D
CL3692.Contig2_D	Unigene212_D	CL5166.Contig2_D	Unigene4455_D	Unigene26677_D	Unigene20307_D	CL6300.Contig1_D
Unigene24130_D	CL2715.Contig1_D	CL824.Contig2_D	Unigene33463_D	Unigene25058_D	Unigene16612_D	CL6444.Contig1_D
Unigene36649_D	Unigene28476_D	Unigene26297_D	CL7515.Contig1_D	Unigene29331_D	Unigene28458_D	CL5191.Contig3_D
CL5198.Contig1_D	CL3954.Contig3_D	Unigene32921_D	Unigene32898_D	Unigene5785_D	Unigene32896_D	CL5690.Contig3_D
Unigene28161_D	Unigene3493_D	Unigene33449_D	CL6957.Contig1_D	CL2.Contig1_D	CL938.Contig1_D	CL3582.Contig2_D
Unigene6219_D	CL2293.Contig3_D	Unigene7187_D	Unigene28539_D	Unigene15843_D	CL3905.Contig1_D	CL759.Contig10_D
CL323.Contig2_D	Unigene14522_D	Unigene36395_D	Unigene3585_D	Unigene22369_D	CL1426.Contig3_D	CL5341.Contig1_D
Unigene19083_D	CL2638.Contig1_D	CL3166.Contig1_D	Unigene7635_D	Unigene15216_D	CL3000.Contig1_D	Unigene35909_D
CL1404.Contig1_D	CL3209.Contig1_D	Unigene24576_D	Unigene25011_D	Unigene2153_D	CL5137.Contig1_D	CL4563.Contig3_D
Unigene5301_D	Unigene17654_D	CL2054.Contig3_D	CL3221.Contig3_D	Unigene16427_D	Unigene2879_D	Unigene15172_D
CL7161.Contig2_D	Unigene12491_D	Unigene24958_D	Unigene3724_D	CL5764.Contig2_D	CL5974.Contig2_D	Unigene4467_D
Unigene3430_D	Unigene22215_D	Unigene3069_D	Unigene17512_D	Unigene7628_D	CL4731.Contig1_D	Unigene9966_D
Unigene3264_D	Unigene34168_D	Unigene1370_D	Unigene18596_D	Unigene9919_D	Unigene9810_D	CL2620.Contig1_D
Unigene20089_D	Unigene36985_D	Unigene21941_D	CL201.Contig3_D	Unigene9881_D	Unigene15103_D	CL1820.Contig2_D
Unigene32957_D	Unigene10044_D	CL1019.Contig1_D	Unigene3005_D	Unigene18_D	Unigene18428_D	Unigene5247_D
CL4748.Contig2_D	CL5380.Contig1_D	CL383.Contig6_D	CL2071.Contig1_D	Unigene16951_D	Unigene11267_D	Unigene4530_D
Unigene3866_D	CL1622.Contig2_D	CL468.Contig2_D	CL2792.Contig1_D	CL895.Contig1_D	CL7038.Contig2_D	CL3990.Contig2_D
Unigene23408_D	Unigene227_D	Unigene21394_D	CL4091.Contig4_D	CL1544.Contig3_D	CL7251.Contig2_D	Unigene16421_D
Unigene29447_D	CL138.Contig1_D	Unigene23858_D	Unigene30690_D	Unigene16378_D	CL6858.Contig2_D	CL6848.Contig1_D
Unigene13652_D	CL6674.Contig2_D	Unigene8027_D	Unigene31772_D	Unigene27037_D	Unigene26914_D	Unigene32561_D
Unigene32441_D	CL7286.Contig1_D	CL3997.Contig3_D	Unigene20795_D	Unigene9545_D	Unigene24617_D	Unigene6758_D
CL3331.Contig2_D	CL4011.Contig2_D	CL6124.Contig2_D	Unigene36719_D	Unigene34268_D	Unigene4317_D	CL4508.Contig2_D
CL5614.Contig1_D	Unigene571_D	CL3855.Contig3_D	Unigene4238_D	Unigene31538_D	CL98.Contig1_D	Unigene549_D
CL2548.Contig1_D	CL1400.Contig1_D	Unigene29850_D	CL2567.Contig1_D	Unigene1792_D	CL2195.Contig1_D	Unigene21877_D
Unigene10444_D	CL1191.Contig1_D	CL2161.Contig2_D	Unigene8307_D	Unigene15346_D	Unigene25281_D	Unigene30966_D
Unigene14043_D	Unigene24511_D	Unigene26247_D	CL220.Contig4_D	Unigene15121_D	Unigene13951_D	Unigene26833_D
Unigene36701_D	CL5901.Contig2_D	CL345.Contig3_D	Unigene15826_D	CL2200.Contig2_D	CL1592.Contig1_D	CL6848.Contig2_D
CL7511.Contig2_D	Unigene31274_D	Unigene20353_D	Unigene33547_D	Unigene17499_D	Unigene13658_D	Unigene3395_D
Unigene4243_D	CL5880.Contig1_D	CL681.Contig3_D	Unigene20203_D	CL1175.Contig1_D	Unigene4879_D	Unigene23219_D
Unigene9198_D	Unigene5995_D	Unigene9487_D	Unigene7489_D	Unigene15039_D	Unigene14290_D	Unigene2434_D
CL5830.Contig2_D	CL7578.Contig2_D	Unigene20217_D	Unigene6105_D	Unigene26590_D	Unigene4278_D	Unigene18524_D
CL1256.Contig11_D	CL3684.Contig2_D	CL2161.Contig3_D	Unigene12433_D	Unigene16118_D	CL2575.Contig2_D	CL1996.Contig3_D
Unigene29467_D	CL3271.Contig2_D	Unigene3343_D	Unigene9594_D	Unigene32212_D	Unigene28747_D	Unigene6138_D
CL6772.Contig2_D	CL5902.Contig1_D	Unigene18717_D	CL5902.Contig2_D	Unigene35697_D	CL1522.Contig1_D	Unigene139_D
Unigene19778_D	CL7068.Contig1_D	CL6851.Contig2_D	Unigene32540_D	Unigene36498_D	Unigene22097_D	CL6423.Contig1_D
CL1025.Contig2_D	CL5022.Contig2_D	Unigene4666_D	Unigene19624_D	Unigene26219_D	CL1431.Contig2_D	Unigene23836_D
CL5118.Contig2_D	Unigene30051_D	Unigene6204_D	Unigene3262_D	Unigene12872_D	CL3556.Contig2_D	Unigene3839_D
Unigene11321_D	Unigene34976_D	CL2510.Contig1_D	Unigene26355_D	Unigene17184_D	Unigene1985_D	Unigene4342_D
Unigene31182_D	CL2909.Contig3_D	Unigene9934_D	CL1864.Contig1_D	Unigene20599_D	Unigene20379_D	Unigene1890_D
Unigene17881_D	CL1895.Contig1_D	Unigene1441_D	Unigene35834_D	CL2196.Contig1_D	Unigene21187_D	CL4239.Contig3_D
Unigene3827_D	Unigene2124_D	CL2692.Contig2_D	Unigene27933_D	Unigene24939_D	Unigene16917_D	CL5204.Contig3_D
Unigene662_D	Unigene31458_D	Unigene9285_D	CL2091.Contig1_D	Unigene4717_D	Unigene154_D	Unigene6490_D
Unigene33954_D	CL311.Contig2_D	CL2376.Contig4_D	Unigene25797_D	Unigene11175_D	Unigene12066_D	Unigene23444_D
Unigene22405_D	CL1859.Contig3_D	Unigene24202_D	CL6431.Contig2_D	Unigene36852_D	CL6995.Contig2_D	Unigene17628_D
CL2325.Contig8_D	CL3230.Contig2_D	CL1681.Contig4_D	Unigene29805_D	CL2282.Contig1_D	Unigene14931_D	Unigene4287_D
Unigene3003_D	CL3931.Contig3_D	CL468.Contig3_D	Unigene21485_D	Unigene2576_D	Unigene6175_D	CL614.Contig2_D
Unigene31257_D	Unigene15042_D	CL1287.Contig4_D	CL5725.Contig2_D	Unigene20113_D	Unigene6309_D	Unigene21845_D
Unigene8606_D	CL4038.Contig1_D	Unigene15438_D	Unigene23403_D	Unigene20108_D	CL6794.Contig1_D	Unigene35911_D
CL428.Contig2_D	Unigene16345_D	CL3195.Contig1_D	Unigene19133_D	Unigene15_D	CL1954.Contig1_D	CL7016.Contig2_D
Unigene28700_D	Unigene8426_D	CL46.Contig2_D	Unigene23664_D	Unigene15364_D	Unigene34823_D	Unigene4721_D
Unigene14375_D	Unigene1574_D	CL3508.Contig5_D	Unigene12601_D	CL99.Contig4_D	Unigene24310_D	Unigene8803_D
CL349.Contig3_D	Unigene1771_D	CL2161.Contig5_D	Unigene2323_D	CL1707.Contig2_D	Unigene15748_D	CL743.Contig1_D
CL4403.Contig2_D	Unigene19704_D	CL4426.Contig3_D	Unigene5917_D	CL2997.Contig2_D	CL7138.Contig3_D	Unigene356_D
CL5460.Contig1_D	CL1600.Contig1_D	Unigene13662_D	Unigene20291_D	Unigene30098_D	Unigene12020_D	Unigene24512_D
Unigene25351_D	Unigene9635_D	CL647.Contig5_D	CL5691.Contig1_D	CL5909.Contig1_D	CL1714.Contig4_D	Unigene15489_D
Unigene16025_D	CL5694.Contig2_D	CL1681.Contig1_D	Unigene13921_D	Unigene31870_D	CL3108.Contig1_D	Unigene1576_D
Unigene18908_D	Unigene19116_D	Unigene22952_D	Unigene36675_D	Unigene20571_D	Unigene24817_D	CL2866.Contig3_D
Unigene18764_D	CL7148.Contig1_D	CL4928.Contig3_D	Unigene27670_D	CL3971.Contig1_D	Unigene27950_D	Unigene16063_D
CL395.Contig1_D	Unigene26752_D	Unigene21087_D	Unigene36547_D	CL7185.Contig1_D	Unigene17667_D	Unigene2322_D
Unigene8632_D	Unigene22801_D	Unigene3858_D	Unigene33222_D	Unigene24710_D	CL2363.Contig3_D	Unigene17005_D
CL1624.Contig2_D	Unigene3556_D	Unigene1372_D	Unigene31540_D	CL161.Contig10_D	CL2581.Contig1_D	Unigene21871_D
Unigene21633_D	Unigene16942_D	Unigene29613_D	CL4289.Contig2_D	Unigene33971_D	CL2026.Contig1_D	Unigene27749_D
CL32.Contig3_D	Unigene15104_D	Unigene7400_D	Unigene1612_D	Unigene13377_D	CL4394.Contig1_D	Unigene18580_D
Unigene11801_D	Unigene33376_D	Unigene486_D	Unigene26121_D	Unigene23733_D	Unigene13670_D	CL3397.Contig2_D
CL266.Contig4_D	Unigene27139_D	Unigene12026_D	Unigene13186_D	CL6293.Contig2_D	Unigene19396_D	Unigene18561_D
Unigene19282_D	Unigene17205_D	Unigene2616_D	Unigene20679_D	Unigene20846_D	Unigene28517_D	CL4153.Contig5_D
CL3585.Contig3_D	CL6228.Contig1_D	CL6404.Contig1_D	Unigene19255_D	CL3526.Contig3_D	Unigene33324_D	CL6329.Contig1_D
Unigene28850_D	Unigene26924_D	Unigene7024_D	CL1935.Contig1_D	Unigene20551_D	CL4331.Contig2_D	CL1015.Contig1_D
CL3967.Contig2_D	Unigene14274_D	CL4758.Contig2_D	CL6165.Contig2_D	Unigene19752_D	Unigene558_D	CL3518.Contig2_D
CL2109.Contig1_D	CL5337.Contig1_D	CL602.Contig2_D	Unigene34174_D	Unigene36680_D	Unigene34725_D	Unigene14046_D
Unigene316_D	CL7222.Contig1_D	CL383.Contig4_D	Unigene10803_D	Unigene23433_D	CL1540.Contig3_D	Unigene36991_D
Unigene21598_D	CL3736.Contig4_D	CL3885.Contig2_D	Unigene13055_D	Unigene26672_D	CL2071.Contig2_D	CL759.Contig1_D
Unigene32893_D	Unigene22198_D	Unigene3975_D	CL4847.Contig1_D	Unigene33887_D	CL7357.Contig2_D	Unigene5332_D
Unigene7868_D	Unigene2982_D	Unigene31427_D	CL4222.Contig2_D	CL5802.Contig2_D	Unigene24685_D	Unigene12453_D
CL3718.Contig2_D	CL2933.Contig1_D	CL4979.Contig1_D	Unigene34429_D	Unigene23898_D	Unigene13781_D	Unigene22330_D
Unigene31548_D	Unigene24199_D	Unigene14967_D	CL4908.Contig2_D	Unigene13111_D	Unigene32914_D	Unigene12073_D
Unigene17557_D	CL201.Contig4_D	CL2907.Contig2_D	Unigene23384_D	Unigene2589_D	CL4894.Contig1_D	Unigene23094_D
Unigene32777_D	Unigene11827_D	Unigene29296_D	CL6454.Contig2_D	CL2480.Contig4_D	Unigene20706_D	Unigene20306_D
Unigene26622_D	Unigene23320_D	CL152.Contig2_D	Unigene1701_D	CL6605.Contig2_D	CL5811.Contig2_D	Unigene25038_D
CL811.Contig5_D	Unigene26569_D	CL891.Contig1_D	Unigene20222_D	Unigene6063_D	Unigene3770_D	Unigene17085_D
CL656.Contig1_D	Unigene20377_D	CL3702.Contig1_D	CL3761.Contig2_D	Unigene5064_D	Unigene10322_D	CL1743.Contig2_D
CL2836.Contig2_D	Unigene15474_D	CL3239.Contig2_D	Unigene1831_D	Unigene33392_D	Unigene3167_D	CL2243.Contig2_D
Unigene3027_D	CL4510.Contig1_D	Unigene17407_D	CL427.Contig1_D	Unigene5070_D	CL4652.Contig1_D	Unigene5822_D
Unigene20794_D	Unigene1253_D	CL2244.Contig3_D	Unigene3786_D	CL7365.Contig1_D	CL7609.Contig4_D	CL4222.Contig1_D
CL2739.Contig1_D	CL1163.Contig1_D	CL2275.Contig1_D	CL5705.Contig2_D	Unigene27604_D	CL4610.Contig4_D	Unigene17739_D
CL1955.Contig2_D	CL6272.Contig1_D	Unigene3583_D	Unigene1251_D	Unigene19017_D	CL3606.Contig2_D	Unigene2688_D
Unigene18222_D	Unigene19615_D	CL728.Contig3_D	CL5880.Contig2_D	Unigene36908_D	Unigene31545_D	Unigene13659_D
Unigene35491_D	Unigene1528_D	Unigene4065_D	Unigene9118_D	CL4258.Contig2_D	Unigene1165_D	CL7233.Contig1_D
CL352.Contig2_D	Unigene32183_D	CL5551.Contig1_D	Unigene997_D	Unigene23692_D	Unigene26630_D	CL263.Contig2_D
Unigene12850_D	Unigene12583_D	CL5135.Contig2_D	Unigene30042_D	Unigene15059_D	Unigene309_D	Unigene67_D
Unigene7949_D	Unigene25811_D	Unigene28735_D	Unigene7309_D	Unigene29791_D	Unigene6043_D	Unigene107_D
Unigene26363_D	CL2575.Contig1_D	Unigene8864_D	Unigene16966_D	Unigene11715_D	Unigene25222_D	CL268.Contig2_D
CL1554.Contig1_D	Unigene34131_D	CL5464.Contig2_D	CL1066.Contig1_D	CL4961.Contig3_D	CL325.Contig2_D	Unigene30425_D
Unigene2540_D	CL3190.Contig2_D	Unigene3305_D	CL2143.Contig1_D	Unigene6423_D	Unigene8384_D	Unigene32453_D
Unigene5676_D	Unigene21537_D	Unigene17818_D	Unigene34139_D	CL161.Contig11_D	Unigene845_D	Unigene6024_D
Unigene1078_D	CL54.Contig2_D	CL3392.Contig3_D	CL3038.Contig3_D	Unigene15644_D	Unigene14505_D	Unigene1841_D
Unigene29824_D	Unigene27674_D	Unigene29863_D	CL1691.Contig1_D	Unigene28097_D	Unigene6501_D	Unigene17335_D
CL2238.Contig2_D	Unigene4439_D	CL6252.Contig2_D	Unigene8525_D	Unigene9986_D	CL6557.Contig2_D	CL2441.Contig1_D
CL1157.Contig5_D	Unigene32317_D	Unigene4922_D	CL4849.Contig1_D	Unigene6354_D	Unigene17514_D	Unigene21876_D
CL1643.Contig1_D	CL4341.Contig2_D	Unigene8937_D	CL7492.Contig1_D	Unigene13017_D	Unigene34510_D	Unigene6201_D
Unigene3847_D	Unigene31117_D	Unigene5527_D	Unigene4367_D	CL4903.Contig1_D	Unigene5673_D	CL2084.Contig3_D
Unigene31067_D	Unigene9074_D	Unigene35481_D	Unigene32278_D	CL161.Contig12_D	CL159.Contig1_D	CL2209.Contig1_D
Unigene12276_D	CL35.Contig2_D	CL5961.Contig2_D	CL1029.Contig2_D	Unigene18734_D	Unigene11804_D	CL1752.Contig2_D
CL6780.Contig2_D	Unigene22642_D	CL596.Contig1_D	CL584.Contig3_D	Unigene24655_D	Unigene33703_D	CL6302.Contig2_D
CL5016.Contig1_D	CL6556.Contig2_D	Unigene20897_D	CL2081.Contig1_D	Unigene22752_D	CL6763.Contig1_D	CL3049.Contig1_D
Unigene27121_D	CL6547.Contig2_D	Unigene14082_D	Unigene1114_D	Unigene2590_D	CL32.Contig4_D	Unigene12863_D
Unigene26245_D	Unigene24510_D	CL4500.Contig2_D	CL3076.Contig2_D	CL2085.Contig1_D	Unigene28491_D	Unigene24584_D
Unigene16344_D	CL3279.Contig1_D	Unigene25714_D	Unigene5911_D	Unigene5784_D	Unigene30711_D	Unigene18017_D
CL7072.Contig3_D	Unigene18534_D	CL3023.Contig1_D	Unigene3671_D	CL1377.Contig2_D	CL286.Contig5_D	Unigene11257_D
Unigene4640_D	Unigene8583_D	Unigene34018_D	Unigene11220_D	Unigene6340_D	Unigene24225_D	CL6832.Contig2_D
Unigene21585_D	CL7286.Contig2_D	Unigene8795_D	CL2984.Contig1_D	CL4643.Contig1_D	CL270.Contig22_D	CL696.Contig2_D
CL6084.Contig2_D	CL138.Contig2_D	Unigene1071_D	CL3903.Contig1_D	Unigene18118_D	Unigene15313_D	CL3903.Contig4_D
Unigene9430_D	CL6307.Contig2_D	Unigene7067_D	Unigene21822_D	Unigene7409_D	Unigene13594_D	Unigene36111_D
CL3815.Contig1_D	Unigene4991_D	CL1069.Contig2_D	Unigene597_D	Unigene3151_D	Unigene20865_D	Unigene31668_D
CL1222.Contig1_D	Unigene17074_D	Unigene27317_D	Unigene28546_D	Unigene22798_D	Unigene1589_D	Unigene27989_D
Unigene3232_D	Unigene22621_D	Unigene31809_D	Unigene13650_D	Unigene10453_D	Unigene4948_D	Unigene4969_D
Unigene3470_D	Unigene22570_D	CL5571.Contig1_D	Unigene614_D	Unigene10015_D	CL786.Contig3_D	CL3139.Contig1_D
Unigene3419_D	Unigene30756_D	CL2864.Contig2_D	Unigene20300_D	Unigene6601_D	Unigene7806_D	Unigene11074_D
CL7452.Contig1_D	CL1344.Contig1_D	Unigene13645_D	Unigene1726_D	Unigene2500_D	Unigene30660_D	CL2077.Contig4_D
Unigene2151_D	Unigene13963_D	Unigene34033_D	Unigene31091_D	Unigene22115_D	CL6681.Contig1_D	CL415.Contig3_D
CL2870.Contig2_D	Unigene12604_D	CL2105.Contig2_D	Unigene10490_D	CL4676.Contig2_D	Unigene36525_D	CL2883.Contig1_D
Unigene14141_D	Unigene32776_D	CL6013.Contig3_D	Unigene4531_D	Unigene12294_D	CL6076.Contig2_D	Unigene19802_D
CL2315.Contig5_D	CL1280.Contig2_D	Unigene26018_D	CL3826.Contig1_D	Unigene31746_D	CL2993.Contig2_D	Unigene24450_D
CL7142.Contig1_D	CL6433.Contig1_D	CL4549.Contig1_D	CL2180.Contig3_D	CL6914.Contig3_D	Unigene13979_D	CL4478.Contig2_D
Unigene6953_D	Unigene28765_D	Unigene569_D	Unigene14492_D	Unigene21692_D	Unigene20828_D	Unigene18704_D
CL4091.Contig1_D	Unigene13325_D	Unigene34016_D	CL7500.Contig1_D	CL391.Contig3_D	Unigene34356_D	Unigene8431_D
CL6914.Contig1_D	Unigene11214_D	Unigene16160_D	Unigene27005_D	Unigene27187_D	CL1848.Contig1_D	Unigene18345_D
CL2616.Contig2_D	Unigene32755_D	CL2781.Contig1_D	CL5174.Contig1_D	Unigene4726_D	CL1886.Contig1_D	Unigene20519_D
Unigene22188_D	Unigene20933_D	Unigene11796_D	CL4076.Contig2_D	Unigene5071_D	CL6666.Contig3_D	CL2770.Contig2_D
CL35.Contig1_D	Unigene10881_D	CL1883.Contig1_D	Unigene34114_D	Unigene34013_D	CL1349.Contig2_D	Unigene6542_D
Unigene2074_D	Unigene2923_D	Unigene34177_D	Unigene8894_D	Unigene28755_D	Unigene2185_D	CL2599.Contig2_D
CL2671.Contig2_D	Unigene3230_D	Unigene3417_D	Unigene17386_D	Unigene19152_D	CL2305.Contig1_D	Unigene14923_D
CL3141.Contig1_D	Unigene11928_D	CL277.Contig1_D	CL5071.Contig2_D	CL6074.Contig1_D	CL5204.Contig2_D	CL5561.Contig2_D
Unigene1532_D	Unigene19547_D	Unigene19439_D	Unigene13503_D	Unigene8682_D	Unigene25978_D	Unigene779_D
CL4861.Contig2_D	CL339.Contig1_D	Unigene21281_D	CL2202.Contig2_D	CL6014.Contig2_D	CL5579.Contig1_D	Unigene16048_D
CL3493.Contig2_D	Unigene336_D	Unigene25217_D	CL5854.Contig1_D	CL6014.Contig4_D	CL2411.Contig3_D	Unigene11894_D
Unigene5844_D	CL142.Contig2_D	CL340.Contig1_D	Unigene21864_D	CL2653.Contig4_D	CL2363.Contig6_D	Unigene34928_D
Unigene4785_D	Unigene3942_D	CL5142.Contig2_D	CL2369.Contig1_D	Unigene12146_D	Unigene13347_D	CL1604.Contig2_D
CL329.Contig2_D	CL5182.Contig2_D	Unigene30880_D	Unigene7295_D	Unigene10376_D	Unigene21630_D	CL6162.Contig1_D
Unigene26919_D	Unigene6455_D	Unigene7395_D	Unigene30616_D	Unigene28949_D	CL891.Contig3_D	Unigene19464_D
Unigene33300_D	Unigene4220_D	Unigene24626_D	Unigene29186_D	CL2574.Contig2_D	Unigene55_D	CL4394.Contig2_D
Unigene27758_D	Unigene6059_D	Unigene19078_D	CL517.Contig1_D	CL4829.Contig2_D	Unigene22483_D	CL5946.Contig1_D
Unigene27652_D	CL2718.Contig2_D	Unigene25379_D	Unigene4129_D	CL1186.Contig1_D	CL5515.Contig2_D	CL3065.Contig2_D
Unigene29112_D	CL1304.Contig3_D	Unigene11466_D	CL2696.Contig1_D	CL7185.Contig2_D	Unigene34538_D	Unigene25350_D
Unigene24518_D	CL5725.Contig3_D	CL676.Contig2_D	CL1391.Contig1_D	Unigene32906_D	Unigene9090_D	Unigene29498_D
CL1624.Contig1_D	Unigene12748_D	Unigene34795_D	CL3816.Contig2_D	CL1567.Contig6_D	Unigene24315_D	Unigene27606_D
CL6126.Contig2_D	Unigene30765_D	Unigene26847_D	Unigene28040_D	Unigene29553_D	CL4068.Contig1_D	Unigene7755_D
Unigene22103_D	CL7347.Contig2_D	CL6681.Contig2_D	Unigene33866_D	Unigene3913_D	CL749.Contig3_D	Unigene21762_D
CL4797.Contig1_D	Unigene18000_D	Unigene29856_D	CL4778.Contig1_D	Unigene21056_D	CL3438.Contig2_D	CL3500.Contig1_D
CL1043.Contig1_D	CL759.Contig4_D	CL5733.Contig1_D	Unigene18496_D	Unigene19288_D	Unigene34954_D	Unigene30441_D
Unigene1724_D	CL1043.Contig3_D	Unigene36973_D	CL7379.Contig3_D	Unigene1080_D	Unigene13624_D	Unigene15490_D
CL7201.Contig2_D	Unigene31469_D	Unigene22826_D	Unigene6569_D	Unigene3404_D	Unigene17627_D	Unigene4808_D
Unigene32951_D	Unigene4038_D	CL6040.Contig2_D	Unigene15274_D	Unigene2592_D	CL6681.Contig3_D	CL1996.Contig5_D
CL5514.Contig2_D	Unigene2396_D	Unigene6205_D	Unigene17794_D	Unigene3483_D	CL5620.Contig3_D	CL43.Contig1_D
Unigene12774_D	CL413.Contig1_D	CL676.Contig1_D	CL1622.Contig3_D	Unigene29327_D	CL3766.Contig2_D	CL4417.Contig3_D
CL4404.Contig2_D	Unigene19120_D	Unigene22841_D	Unigene18026_D	Unigene13570_D	CL2588.Contig2_D	CL4054.Contig3_D
CL4899.Contig2_D	Unigene11157_D	Unigene34988_D	CL4869.Contig4_D	CL5525.Contig1_D	Unigene24972_D	Unigene20864_D
CL6548.Contig1_D	CL1549.Contig2_D	Unigene5106_D	Unigene34076_D	CL4884.Contig1_D	Unigene170_D	CL3990.Contig3_D
Unigene5706_D	CL3610.Contig1_D	Unigene14729_D	CL1717.Contig4_D	Unigene16102_D	Unigene31907_D	CL4263.Contig2_D
Unigene16277_D	CL5054.Contig1_D	CL3231.Contig1_D	Unigene25298_D	CL161.Contig7_D	CL6900.Contig1_D	CL6544.Contig2_D
Unigene2174_D	CL5946.Contig3_D	CL3023.Contig4_D	CL5761.Contig1_D	Unigene15257_D	CL2142.Contig1_D	Unigene6368_D
CL7323.Contig1_D	Unigene24893_D	Unigene10467_D	Unigene23040_D	CL1192.Contig2_D	Unigene205_D	CL2917.Contig1_D
CL3267.Contig2_D	Unigene17876_D	CL340.Contig2_D	Unigene6391_D	Unigene22381_D	Unigene21455_D	CL1130.Contig4_D
Unigene19521_D	CL7425.Contig2_D	Unigene256_D	Unigene33396_D	CL1676.Contig2_D	Unigene13788_D	Unigene19822_D
Unigene31717_D	CL4099.Contig3_D	CL4991.Contig1_D	Unigene18162_D	Unigene33291_D	Unigene35309_D	Unigene9754_D
Unigene36201_D	Unigene590_D	Unigene11409_D	Unigene20117_D	Unigene13014_D	CL3710.Contig2_D	Unigene16595_D
CL6399.Contig1_D	CL1625.Contig1_D	Unigene415_D	CL67.Contig2_D	Unigene2891_D	CL6814.Contig2_D	CL1112.Contig1_D
Unigene2787_D	Unigene22822_D	CL2279.Contig1_D	Unigene26318_D	Unigene1993_D	Unigene25209_D	Unigene17341_D
CL6565.Contig2_D	CL1472.Contig2_D	Unigene17500_D	CL6957.Contig2_D	Unigene30744_D	CL1914.Contig2_D	CL6305.Contig1_D
Unigene10686_D	CL5386.Contig2_D	CL2864.Contig1_D	Unigene30958_D	CL4809.Contig1_D	Unigene28054_D	Unigene16311_D
CL1175.Contig3_D	Unigene36995_D	CL1681.Contig8_D	Unigene5511_D	Unigene10925_D	Unigene3326_D	Unigene10978_D
Unigene28515_D	Unigene36415_D	Unigene13998_D	CL2102.Contig12_D	Unigene35282_D	Unigene31224_D	CL1389.Contig1_D
CL4812.Contig3_D	CL834.Contig1_D	Unigene24196_D	Unigene33708_D	CL2458.Contig3_D	CL2138.Contig2_D	Unigene23891_D
Unigene7646_D	CL1600.Contig2_D	CL977.Contig1_D	CL1011.Contig2_D	CL6296.Contig2_D	Unigene20583_D	Unigene4905_D
Unigene4004_D	CL1154.Contig4_D	Unigene2597_D	Unigene35906_D	CL1157.Contig1_D	Unigene18814_D	Unigene27875_D
Unigene25150_D	CL4777.Contig2_D	Unigene23800_D	CL3826.Contig3_D	Unigene13806_D	CL987.Contig2_D	Unigene27903_D
Unigene29900_D	Unigene730_D	CL7009.Contig2_D	Unigene32027_D	CL4921.Contig2_D	CL4897.Contig2_D	Unigene28678_D
Unigene16281_D	CL1825.Contig2_D	CL3720.Contig1_D	CL5287.Contig2_D	Unigene17357_D	Unigene5947_D	CL880.Contig2_D
CL5508.Contig1_D	Unigene35201_D	Unigene1572_D	Unigene3400_D	CL776.Contig1_D	CL4176.Contig1_D	CL2046.Contig5_D
CL6659.Contig2_D	CL2311.Contig2_D	CL6440.Contig2_D	Unigene32527_D	Unigene29473_D	Unigene35326_D	CL3544.Contig2_D
CL7489.Contig2_D	CL7095.Contig1_D	Unigene10882_D	Unigene25485_D	Unigene21010_D	CL3382.Contig3_D	Unigene4941_D
Unigene12635_D	Unigene20884_D	Unigene26908_D	Unigene15149_D	CL6074.Contig2_D	Unigene5923_D	CL541.Contig7_D
CL1213.Contig1_D	Unigene13489_D	CL2220.Contig1_D	Unigene16779_D	Unigene17825_D	Unigene35890_D	Unigene3730_D
CL2430.Contig1_D	Unigene22217_D	Unigene13847_D	Unigene23188_D	Unigene10212_D	Unigene18867_D	Unigene17838_D
Unigene36777_D	Unigene9098_D	CL3997.Contig1_D	Unigene26848_D	Unigene27477_D	Unigene14636_D	CL3671.Contig1_D
CL5212.Contig1_D	Unigene10415_D	Unigene7272_D	CL6215.Contig2_D	Unigene33977_D	Unigene2355_D	Unigene19863_D
Unigene10103_D	CL6355.Contig3_D	CL5695.Contig1_D	Unigene27991_D	Unigene27518_D	Unigene21423_D	Unigene22996_D
CL4024.Contig2_D	CL1107.Contig1_D	CL3084.Contig2_D	Unigene23440_D	Unigene33849_D	CL6953.Contig1_D	CL2866.Contig1_D
CL6777.Contig1_D	CL978.Contig3_D	Unigene21498_D	Unigene27135_D	Unigene35915_D	CL4172.Contig3_D	Unigene2057_D
CL5613.Contig2_D	Unigene34003_D	Unigene12079_D	CL4180.Contig2_D	CL2400.Contig3_D	Unigene29085_D	CL1115.Contig1_D
CL2325.Contig6_D	CL108.Contig2_D	Unigene12576_D	Unigene13814_D	Unigene12807_D	Unigene13887_D	Unigene4999_D
Unigene6122_D	Unigene5642_D	CL4172.Contig1_D	Unigene7226_D	Unigene29141_D	Unigene15135_D	Unigene16365_D
Unigene11906_D	CL834.Contig3_D	Unigene425_D	Unigene19659_D	Unigene2577_D	Unigene23465_D	CL5176.Contig1_D
CL4793.Contig1_D	CL2333.Contig1_D	Unigene8599_D	Unigene21596_D	Unigene30882_D	CL5374.Contig2_D	CL3341.Contig1_D
CL7071.Contig1_D	CL3406.Contig3_D	CL5796.Contig2_D	Unigene8403_D	Unigene19505_D	Unigene32510_D	CL1369.Contig3_D
CL3789.Contig3_D	Unigene16915_D	CL3157.Contig1_D	CL7416.Contig2_D	Unigene33378_D	Unigene2692_D	Unigene26242_D
CL6775.Contig2_D	Unigene1932_D	Unigene17999_D	Unigene9996_D	CL4107.Contig2_D	CL5501.Contig2_D	Unigene3575_D
CL2977.Contig3_D	Unigene3693_D	Unigene34017_D	Unigene4843_D	Unigene1992_D	CL4650.Contig2_D	Unigene985_D
Unigene961_D	Unigene31240_D	CL3940.Contig2_D	Unigene26223_D	CL3194.Contig1_D	CL5198.Contig2_D	Unigene11875_D
Unigene34870_D	CL4273.Contig1_D	Unigene18459_D	CL7565.Contig5_D	CL4732.Contig1_D	Unigene32938_D	Unigene544_D
Unigene19531_D	Unigene29701_D	CL255.Contig3_D	CL2640.Contig3_D	CL7512.Contig3_D	Unigene19140_D	Unigene27582_D
Unigene115_D	Unigene5310_D	CL7098.Contig2_D	CL4254.Contig1_D	CL4035.Contig1_D	CL3367.Contig3_D	Unigene626_D
Unigene20367_D	Unigene19991_D	Unigene7119_D	CL3762.Contig3_D	Unigene26493_D	Unigene8060_D	Unigene10468_D
Unigene21999_D	Unigene32184_D	Unigene35648_D	Unigene24661_D	CL6191.Contig1_D	Unigene26283_D	CL1002.Contig2_D
Unigene26993_D	CL682.Contig3_D	Unigene33831_D	CL6695.Contig1_D	Unigene16366_D	CL7283.Contig1_D	Unigene82_D
CL2980.Contig2_D	CL2909.Contig1_D	Unigene31179_D	Unigene5453_D	CL3114.Contig1_D	CL1772.Contig1_D	Unigene10126_D
CL1881.Contig1_D	CL3160.Contig1_D	CL3285.Contig1_D	Unigene17118_D	Unigene32005_D	Unigene32077_D	Unigene1918_D
CL6414.Contig2_D	CL4972.Contig3_D	CL7515.Contig2_D	CL6919.Contig1_D	Unigene5783_D	CL6129.Contig2_D	Unigene36212_D
Unigene34336_D	CL633.Contig2_D	Unigene6154_D	CL6490.Contig1_D	CL5940.Contig2_D	CL1886.Contig2_D	Unigene6069_D
CL2490.Contig1_D	CL7375.Contig1_D	CL6783.Contig2_D	CL6803.Contig2_D	CL5979.Contig1_D	CL464.Contig1_D	Unigene10493_D
Unigene24348_D	CL1260.Contig2_D	CL3067.Contig2_D	CL6483.Contig3_D	Unigene9372_D	Unigene10659_D	Unigene6187_D
CL4745.Contig1_D	Unigene6376_D	Unigene32109_D	CL3840.Contig2_D	Unigene21586_D	Unigene5218_D	CL3372.Contig2_D
CL2325.Contig7_D	Unigene24650_D	CL676.Contig3_D	Unigene11524_D	Unigene7280_D	Unigene10687_D	CL6210.Contig1_D
Unigene25789_D	Unigene34904_D	CL5865.Contig1_D	Unigene31233_D	CL5802.Contig1_D	Unigene20155_D	CL6366.Contig1_D
CL5118.Contig3_D	Unigene1156_D	Unigene22760_D	CL1153.Contig2_D	Unigene7749_D	Unigene31187_D	Unigene16153_D
CL1570.Contig1_D	Unigene31265_D	Unigene27937_D	Unigene8168_D	Unigene33710_D	Unigene2267_D	Unigene9108_D
CL2488.Contig1_D	CL532.Contig1_D	CL4956.Contig2_D	CL714.Contig2_D	Unigene19527_D	CL5320.Contig1_D	CL4247.Contig2_D
Unigene21969_D	CL1157.Contig3_D	CL165.Contig3_D	Unigene4326_D	Unigene9951_D	Unigene7324_D	Unigene13654_D
CL7150.Contig2_D	CL2472.Contig2_D	Unigene5487_D	CL2830.Contig2_D	Unigene2817_D	Unigene9603_D	CL1969.Contig2_D
CL5303.Contig3_D	CL7500.Contig2_D	Unigene5212_D	Unigene9809_D	CL3426.Contig2_D	Unigene26902_D	CL6574.Contig2_D
Unigene24653_D	Unigene1176_D	Unigene8623_D	CL5150.Contig1_D	Unigene16564_D	CL7011.Contig2_D	Unigene3794_D
CL2563.Contig2_D	Unigene1934_D	Unigene32582_D	Unigene18221_D	Unigene11077_D	CL2363.Contig2_D	Unigene27225_D
Unigene14442_D	CL4405.Contig2_D	Unigene2800_D	CL107.Contig4_D	CL5073.Contig2_D	CL3382.Contig4_D	Unigene22187_D
CL5037.Contig1_D	Unigene16549_D	Unigene2699_D	CL334.Contig3_D	Unigene4540_D	Unigene24881_D	CL5930.Contig2_D
CL3406.Contig5_D	Unigene20369_D	Unigene18886_D	Unigene14725_D	CL6619.Contig2_D	CL4172.Contig2_D	Unigene11750_D
CL4411.Contig1_D	Unigene6884_D	Unigene1899_D	Unigene25700_D	CL6122.Contig2_D	CL4670.Contig3_D	Unigene22463_D
Unigene9552_D	CL5694.Contig1_D	CL3508.Contig2_D	Unigene31713_D	Unigene31830_D	Unigene9262_D	CL4983.Contig2_D
Unigene32416_D	Unigene5368_D	Unigene21089_D	CL5605.Contig1_D	Unigene14978_D	Unigene6449_D	CL7603.Contig1_D
Unigene2278_D	CL7477.Contig2_D	CL1159.Contig4_D	CL5234.Contig1_D	CL161.Contig8_D	CL4036.Contig2_D	CL677.Contig2_D
Unigene10907_D	Unigene8353_D	CL156.Contig3_D	Unigene9082_D	CL1186.Contig5_D	Unigene32429_D	Unigene2007_D
Unigene22497_D	Unigene20816_D	CL116.Contig1_D	Unigene30509_D	Unigene5749_D	CL7163.Contig1_D	CL5063.Contig2_D
CL7273.Contig1_D	Unigene533_D	CL1131.Contig1_D	Unigene10871_D	CL4961.Contig4_D	Unigene33925_D	Unigene12174_D
Unigene36306_D	Unigene16726_D	CL3404.Contig1_D	CL1390.Contig1_D	Unigene26578_D	Unigene13688_D	CL3406.Contig4_D
Unigene34203_D	CL4666.Contig1_D	Unigene10535_D	CL2921.Contig5_D	Unigene34827_D	Unigene8661_D	CL3134.Contig2_D
CL5899.Contig1_D	CL5169.Contig2_D	CL7121.Contig2_D	Unigene28117_D	CL2971.Contig3_D	Unigene23301_D	Unigene6157_D
Unigene24984_D	CL7599.Contig8_D	Unigene15369_D	Unigene9401_D	CL4961.Contig2_D	CL5279.Contig1_D	CL1854.Contig2_D
CL1090.Contig3_D	Unigene610_D	Unigene13162_D	Unigene34278_D	Unigene23948_D	CL4935.Contig2_D	CL203.Contig1_D
CL2325.Contig5_D	CL6314.Contig3_D	Unigene33594_D	CL4076.Contig4_D	CL2432.Contig3_D	Unigene17368_D	CL6646.Contig1_D
CL5830.Contig1_D	Unigene2468_D	CL4292.Contig1_D	CL214.Contig2_D	Unigene2588_D	CL7062.Contig1_D	CL2550.Contig3_D
Unigene13470_D	CL2323.Contig3_D	Unigene24427_D	Unigene35649_D	CL537.Contig8_D	CL605.Contig23_D	CL945.Contig2_D
Unigene16904_D	Unigene5434_D	Unigene33915_D	CL4027.Contig1_D	Unigene9124_D	CL5980.Contig2_D	CL3385.Contig2_D
CL4108.Contig2_D	Unigene1092_D	Unigene30343_D	CL5324.Contig1_D	CL4655.Contig2_D	CL1442.Contig1_D	Unigene35105_D
Unigene31741_D	Unigene19475_D	CL426.Contig2_D	Unigene20208_D	CL5218.Contig1_D	Unigene13519_D	Unigene12279_D
CL3458.Contig1_D	CL3552.Contig4_D	CL1054.Contig2_D	Unigene13582_D	Unigene20574_D	CL1903.Contig1_D	Unigene26079_D
Unigene21961_D	CL7582.Contig2_D	CL3812.Contig3_D	CL5282.Contig3_D	Unigene7457_D	Unigene3615_D	CL4269.Contig1_D
Unigene5142_D	Unigene28200_D	CL6822.Contig1_D	Unigene26093_D	Unigene3142_D	Unigene818_D	CL2623.Contig2_D
CL4911.Contig2_D	Unigene20854_D	CL674.Contig4_D	Unigene4788_D	CL1567.Contig9_D	CL4688.Contig1_D	CL2010.Contig2_D
CL4408.Contig3_D	Unigene31647_D	CL836.Contig3_D	Unigene32711_D	CL6721.Contig1_D	Unigene7509_D	Unigene22604_D
CL7221.Contig3_D	Unigene18572_D	CL6575.Contig2_D	Unigene10255_D	Unigene23839_D	Unigene24335_D	CL3612.Contig2_D
Unigene16943_D	Unigene18779_D	Unigene18319_D	CL2802.Contig2_D	Unigene3653_D	CL7159.Contig2_D	Unigene9367_D
CL351.Contig1_D	CL6126.Contig1_D	Unigene16310_D	CL4212.Contig1_D	Unigene12824_D	Unigene1842_D	Unigene36971_D
CL2671.Contig4_D	CL839.Contig2_D	CL2725.Contig1_D	Unigene15221_D	CL447.Contig1_D	Unigene27961_D	Unigene32827_D
CL4870.Contig1_D	CL3267.Contig1_D	CL388.Contig2_D	Unigene21341_D	Unigene1700_D	Unigene17464_D	Unigene27940_D
CL1776.Contig4_D	Unigene26173_D	Unigene32855_D	Unigene26620_D	CL7133.Contig1_D	Unigene577_D	Unigene25626_D
CL4533.Contig1_D	Unigene7753_D	Unigene34674_D	CL1098.Contig3_D	Unigene13196_D	CL519.Contig1_D
Unigene21102_D	Unigene3679_D	Unigene9949_D	CL5951.Contig1_D	CL161.Contig9_D	CL213.Contig2_D
Unigene34798_D	Unigene37019_D	CL1453.Contig5_D	CL3107.Contig2_D	Unigene9248_D	Unigene10478_D
Unigene11833_D	Unigene4918_D	CL3991.Contig1_D	CL3106.Contig1_D	Unigene823_D	Unigene24886_D
CL226.Contig2_D	CL3093.Contig2_D	CL2411.Contig1_D	Unigene15610_D	Unigene20801_D	Unigene21681_D
Unigene16157_D	Unigene22790_D	CL2119.Contig2_D	Unigene16438_D	CL5218.Contig2_D	Unigene16472_D
Unigene3036_D	CL3357.Contig1_D	Unigene27210_D	Unigene24651_D	Unigene16091_D	CL2868.Contig1_D
Unigene32912_D	Unigene25143_D	Unigene18899_D	CL5538.Contig1_D	Unigene27309_D	Unigene27508_D
CL4097.Contig2_D	Unigene18452_D	Unigene20826_D	CL3585.Contig1_D	Unigene34826_D	Unigene32772_D
CL2423.Contig3_D	CL32.Contig7_D	CL5366.Contig1_D	CL425.Contig1_D	Unigene36039_D	Unigene31065_D
CL2739.Contig2_D	Unigene7575_D	Unigene21445_D	Unigene32824_D	Unigene27812_D	Unigene6345_D
Unigene35464_D	Unigene14994_D	Unigene12184_D	CL848.Contig4_D	Unigene8675_D	CL7159.Contig1_D
Unigene464_D	Unigene35063_D	Unigene4427_D	CL3067.Contig1_D	Unigene24921_D	CL6129.Contig1_D
CL4422.Contig2_D	Unigene13669_D	CL6953.Contig2_D	Unigene14592_D	Unigene21965_D	Unigene26171_D
CL2313.Contig2_D	CL243.Contig3_D	Unigene36524_D	Unigene14048_D	Unigene9955_D	Unigene9253_D
Unigene11137_D	Unigene21669_D	CL5366.Contig3_D	Unigene28795_D	Unigene22298_D	Unigene33598_D
CL1449.Contig1_D	Unigene32387_D	CL3528.Contig2_D	Unigene12564_D	CL7313.Contig2_D	CL2103.Contig2_D
Unigene8602_D	Unigene9442_D	CL2133.Contig2_D	Unigene20458_D	Unigene26871_D	Unigene14228_D
CL1347.Contig5_D	Unigene22402_D	CL5518.Contig2_D	CL1832.Contig6_D	Unigene32473_D	Unigene30403_D
CL5303.Contig1_D	Unigene4332_D	CL6356.Contig3_D	Unigene36232_D	Unigene26428_D	Unigene8292_D
CL4955.Contig3_D	Unigene21480_D	CL6637.Contig2_D	CL4906.Contig1_D	Unigene10429_D	Unigene14800_D
Unigene123_D	Unigene21284_D	CL1204.Contig1_D	Unigene26670_D	CL484.Contig2_D	CL2303.Contig2_D
CL3915.Contig1_D	Unigene34054_D	Unigene20240_D	Unigene12914_D	Unigene1228_D	Unigene1810_D
CL1250.Contig8_D	CL5589.Contig2_D	CL4858.Contig2_D	Unigene13604_D	Unigene28756_D	Unigene820_D
Unigene10178_D	Unigene25652_D	Unigene15492_D	Unigene16131_D	Unigene26951_D	Unigene34129_D
Unigene4429_D	Unigene6473_D	Unigene25205_D	Unigene1513_D	Unigene15214_D	Unigene17059_D
Unigene4194_D	Unigene18809_D	Unigene23688_D	Unigene14086_D	CL4274.Contig2_D	Unigene22534_D
Unigene32103_D	CL909.Contig1_D	CL2977.Contig5_D	CL1063.Contig1_D	CL4107.Contig1_D	Unigene24068_D
CL3292.Contig1_D	CL4038.Contig4_D	Unigene2064_D	CL2920.Contig3_D	CL1408.Contig1_D	CL5287.Contig3_D
Unigene25668_D	CL2973.Contig1_D	Unigene34102_D	Unigene17541_D	Unigene17998_D	Unigene7440_D
Unigene34298_D	Unigene5308_D	Unigene25364_D	CL957.Contig3_D	Unigene22447_D	Unigene32216_D
Unigene18085_D	CL2935.Contig2_D		Unigene6334_D	Unigene2594_D	Unigene36346_D
CL2088.Contig4_D	Unigene25640_D		CL6733.Contig2_D	Unigene1991_D	CL786.Contig5_D
Unigene36226_D	CL634.Contig2_D		Unigene26567_D	CL6191.Contig2_D	CL1737.Contig1_D
CL6128.Contig1_D	CL2301.Contig3_D		Unigene7502_D	CL2085.Contig2_D	CL4652.Contig2_D
Unigene18872_D	CL7204.Contig2_D		Unigene28763_D	CL6296.Contig1_D	Unigene26411_D
Unigene9945_D	Unigene9677_D		CL6856.Contig2_D	Unigene3301_D	CL4036.Contig1_D
Unigene8308_D	CL7603.Contig2_D		Unigene18007_D	CL5802.Contig3_D	Unigene37047_D
Unigene24691_D	CL2899.Contig1_D		Unigene33599_D	Unigene26492_D	Unigene31079_D
CL4097.Contig1_D	Unigene5648_D		Unigene14574_D	CL5536.Contig2_D	Unigene19477_D
CL2232.Contig1_D	Unigene6270_D		Unigene33544_D	Unigene33059_D	CL2570.Contig2_D
Unigene22498_D	CL7233.Contig2_D		Unigene32188_D	CL5834.Contig1_D	Unigene35411_D
CL3915.Contig2_D	Unigene5312_D		Unigene32927_D	Unigene13011_D	Unigene34937_D
Unigene1694_D	CL566.Contig1_D		Unigene5576_D	Unigene10669_D	Unigene22536_D
Unigene15798_D	Unigene9467_D		CL2739.Contig11_D	Unigene26572_D	Unigene6578_D
Unigene3762_D	Unigene15768_D		Unigene24459_D	Unigene1777_D	CL2363.Contig1_D
CL1044.Contig4_D	Unigene17928_D		CL5655.Contig2_D	Unigene24280_D	Unigene22226_D
CL5668.Contig2_D	Unigene2547_D		CL918.Contig2_D	Unigene2245_D	Unigene35226_D
Unigene26243_D	Unigene12138_D		Unigene29420_D	CL537.Contig7_D	Unigene6413_D
CL1584.Contig4_D	Unigene14564_D		CL2431.Contig1_D	Unigene23728_D	CL3720.Contig2_D
Unigene14881_D	CL308.Contig2_D		CL6010.Contig2_D	Unigene27746_D	Unigene26108_D
Unigene2844_D	CL889.Contig2_D		Unigene4806_D	Unigene23224_D	Unigene21447_D
Unigene14539_D	Unigene29798_D		Unigene14748_D	Unigene19656_D	CL1905.Contig4_D
Unigene18330_D	Unigene16977_D		Unigene26964_D	CL5589.Contig1_D	Unigene10288_D
Unigene14817_D	CL7058.Contig3_D		Unigene16050_D	CL3155.Contig3_D	Unigene35382_D
CL2014.Contig2_D	Unigene1961_D		CL5705.Contig1_D	Unigene19865_D	CL1515.Contig3_D
Unigene36564_D	CL1583.Contig1_D		Unigene30043_D	Unigene13_D	Unigene10782_D
Unigene20088_D	Unigene20358_D		Unigene24852_D	Unigene26710_D	CL2529.Contig4_D
Unigene1808_D	CL4674.Contig2_D		CL4847.Contig2_D	CL1746.Contig2_D	Unigene3517_D
Unigene29481_D	Unigene31363_D		Unigene5284_D	Unigene6672_D	Unigene12298_D
Unigene3099_D	Unigene906_D		Unigene25901_D	CL283.Contig5_D	CL1936.Contig2_D
CL4245.Contig2_D	CL4930.Contig2_D		CL5110.Contig2_D	Unigene22219_D	Unigene12080_D
Unigene9581_D	CL290.Contig2_D		CL7022.Contig2_D	Unigene21927_D	Unigene7007_D
Unigene8625_D	Unigene6014_D		CL4320.Contig1_D	Unigene11397_D	Unigene23966_D
CL7233.Contig3_D	Unigene35640_D		Unigene13028_D	Unigene20_D	CL87.Contig1_D
Unigene31864_D	Unigene13923_D		Unigene16044_D	Unigene32316_D	CL1507.Contig5_D
CL4389.Contig3_D	CL5022.Contig1_D		Unigene12472_D	Unigene16672_D	Unigene27798_D
CL1378.Contig1_D	CL2191.Contig2_D		CL1331.Contig2_D	Unigene36040_D	CL7011.Contig1_D
CL3750.Contig3_D	Unigene22976_D		Unigene24742_D	CL537.Contig3_D	Unigene27029_D
Unigene21902_D	CL5619.Contig2_D		Unigene35298_D	CL2164.Contig1_D	Unigene111_D
CL2729.Contig1_D	CL5550.Contig1_D		Unigene19048_D	Unigene14162_D	Unigene4315_D
CL6695.Contig2_D	Unigene6047_D		Unigene4712_D	Unigene5788_D	Unigene31747_D
Unigene16777_D	CL1859.Contig4_D		Unigene22329_D	Unigene21265_D	CL2410.Contig4_D
CL727.Contig2_D	Unigene32541_D		Unigene34478_D	CL6869.Contig2_D	Unigene6448_D
Unigene21324_D	Unigene31487_D		Unigene3518_D	CL4961.Contig1_D	CL3382.Contig2_D
Unigene17898_D	Unigene20313_D		Unigene12258_D	Unigene29273_D	CL1484.Contig1_D
CL1375.Contig1_D	Unigene9244_D		CL5282.Contig1_D	Unigene26536_D	CL1848.Contig2_D
Unigene6372_D	Unigene32467_D		Unigene13966_D	Unigene3614_D	CL609.Contig3_D
Unigene25638_D	CL6264.Contig2_D		CL4479.Contig1_D	Unigene26700_D	Unigene6505_D
Unigene7612_D	CL2468.Contig2_D		Unigene36379_D	Unigene6531_D	CL3503.Contig1_D
Unigene4446_D	Unigene5567_D		Unigene26983_D	Unigene20622_D	CL7093.Contig4_D
CL5883.Contig1_D	Unigene25653_D		Unigene12955_D	CL43.Contig6_D	CL124.Contig1_D
Unigene36196_D	Unigene24583_D		CL2959.Contig2_D	CL4090.Contig2_D	Unigene34309_D
CL4422.Contig1_D	Unigene30053_D		Unigene9200_D	CL5521.Contig1_D	CL2993.Contig1_D
CL1284.Contig2_D	Unigene10911_D		CL839.Contig3_D	CL7006.Contig1_D	Unigene18898_D
Unigene9095_D	CL2759.Contig3_D		CL309.Contig1_D	CL6816.Contig2_D	Unigene36685_D
Unigene891_D	CL4595.Contig3_D		Unigene2261_D	CL3094.Contig4_D	CL5428.Contig1_D
Unigene13912_D	CL6703.Contig2_D			CL7612.Contig1_D	Unigene7441_D
Unigene13561_D	Unigene11912_D			CL1706.Contig1_D	Unigene21032_D
CL413.Contig3_D	Unigene3312_D			CL892.Contig2_D	CL257.Contig1_D
CL2539.Contig2_D	Unigene6664_D			Unigene7156_D	Unigene29242_D
CL999.Contig1_D	Unigene17664_D			Unigene18279_D	Unigene4041_D
CL4812.Contig4_D	Unigene33035_D			CL3094.Contig3_D	CL5341.Contig2_D
Unigene30471_D	CL1306.Contig1_D			Unigene31357_D	CL6057.Contig1_D
Unigene22229_D	CL5253.Contig3_D			CL1851.Contig3_D	Unigene36305_D
Unigene32398_D	CL1178.Contig1_D			Unigene14176_D	Unigene15327_D
Unigene29252_D	Unigene4434_D			CL1567.Contig7_D	Unigene10879_D
CL342.Contig1_D	Unigene15476_D			Unigene35355_D	CL1484.Contig3_D
Unigene21599_D	Unigene31818_D			CL542.Contig2_D	Unigene22016_D
Unigene10027_D	CL4006.Contig2_D			Unigene20713_D	Unigene10930_D
CL2427.Contig3_D	CL6163.Contig2_D			CL537.Contig9_D	CL6374.Contig2_D
Unigene16148_D	CL5790.Contig2_D			CL2923.Contig6_D	Unigene35703_D
CL5352.Contig1_D	CL835.Contig1_D			CL3969.Contig1_D	CL2303.Contig3_D
Unigene30563_D	Unigene22239_D			Unigene15384_D	Unigene25477_D
Unigene22738_D	Unigene28023_D			CL4035.Contig2_D	Unigene22357_D
Unigene26378_D	Unigene34752_D			Unigene33133_D	Unigene1225_D
CL2630.Contig1_D	CL2087.Contig6_D			Unigene27490_D	Unigene13638_D
Unigene26399_D	CL4240.Contig3_D			Unigene29035_D	Unigene2334_D
CL1657.Contig2_D	Unigene19701_D			Unigene14118_D	Unigene24868_D
CL2671.Contig6_D	Unigene29448_D			Unigene13947_D	Unigene10961_D
CL1885.Contig4_D	Unigene21953_D			Unigene32518_D	Unigene19588_D
Unigene18929_D	Unigene7087_D			CL161.Contig1_D	CL1478.Contig1_D
CL3543.Contig1_D	Unigene3440_D			Unigene3778_D	Unigene31682_D
CL1544.Contig1_D	CL4674.Contig1_D			CL6285.Contig1_D	Unigene17214_D
CL6381.Contig2_D	CL4537.Contig3_D			Unigene29046_D	CL287.Contig6_D
Unigene22746_D	Unigene3566_D			CL1186.Contig4_D	Unigene36361_D
Unigene32504_D	CL3838.Contig2_D			Unigene36247_D	Unigene30545_D
CL6177.Contig2_D	CL3406.Contig14_D			Unigene15574_D	CL4158.Contig1_D
Unigene23892_D	CL1879.Contig1_D			Unigene657_D	Unigene33079_D
Unigene7733_D	CL556.Contig2_D			Unigene17814_D	Unigene23361_D
CL4389.Contig1_D	Unigene17223_D			Unigene8117_D	Unigene22924_D
Unigene7432_D	CL5068.Contig2_D			CL4779.Contig2_D	Unigene24201_D
Unigene6393_D	CL1825.Contig1_D			Unigene34218_D	CL1296.Contig1_D
CL2671.Contig7_D	CL3033.Contig3_D			Unigene15888_D	Unigene35669_D
CL4638.Contig2_D	CL4099.Contig2_D			Unigene15790_D	Unigene27586_D
CL1718.Contig2_D	CL4340.Contig1_D			Unigene12814_D	CL6324.Contig2_D
CL2688.Contig3_D	Unigene9663_D			Unigene31930_D	Unigene10280_D
CL4373.Contig2_D	CL4031.Contig1_D			CL2904.Contig1_D	Unigene17661_D
Unigene18719_D	CL834.Contig2_D			Unigene28541_D	Unigene17623_D
Unigene33910_D	CL4238.Contig2_D			Unigene24391_D	Unigene34000_D
Unigene9561_D	Unigene12644_D			CL3937.Contig1_D	CL1094.Contig6_D
Unigene3231_D	Unigene1725_D			Unigene22861_D	Unigene5435_D
CL5482.Contig1_D	Unigene13458_D			Unigene30740_D	CL786.Contig1_D
Unigene33790_D	Unigene10031_D			Unigene33098_D	Unigene5876_D
Unigene27831_D	CL2048.Contig2_D			Unigene33112_D	Unigene1534_D
Unigene7255_D	Unigene34022_D			Unigene13015_D	Unigene28794_D
Unigene2818_D	CL6710.Contig2_D			CL5735.Contig1_D	Unigene32886_D
CL881.Contig1_D	Unigene25124_D			Unigene22796_D	Unigene31894_D
Unigene23007_D	CL7518.Contig3_D			CL1186.Contig2_D	CL257.Contig2_D
CL728.Contig1_D	Unigene30461_D			Unigene30321_D	Unigene4374_D
CL2838.Contig2_D	Unigene6113_D			Unigene24892_D	Unigene6589_D
Unigene2451_D	CL7445.Contig1_D			Unigene27353_D	Unigene4237_D
CL1701.Contig3_D	Unigene2916_D			Unigene13486_D	Unigene29612_D
Unigene28507_D	Unigene9678_D			Unigene11826_D	Unigene2081_D
Unigene3229_D	Unigene30454_D			Unigene34782_D	CL6942.Contig2_D
Unigene3701_D	Unigene36060_D			Unigene18426_D	Unigene4035_D
CL6775.Contig1_D	Unigene14005_D			Unigene27857_D	Unigene12998_D
Unigene24721_D	CL3603.Contig1_D			Unigene30518_D	CL5279.Contig2_D
Unigene31464_D	CL2697.Contig2_D			CL7346.Contig1_D	CL4103.Contig2_D
Unigene16536_D	Unigene4987_D			Unigene6013_D	Unigene1300_D
Unigene2150_D	Unigene29007_D			CL2453.Contig1_D	Unigene20321_D
CL2351.Contig5_D	CL5357.Contig2_D			CL1244.Contig1_D	Unigene16077_D
Unigene27789_D	Unigene1570_D			Unigene34953_D	Unigene6640_D
CL7277.Contig3_D	Unigene658_D			Unigene9802_D	CL6160.Contig2_D
CL6865.Contig3_D	CL5757.Contig2_D			Unigene9119_D	CL1067.Contig6_D
CL1334.Contig1_D	Unigene34818_D			CL5342.Contig1_D	CL7093.Contig3_D
Unigene28669_D	Unigene648_D			Unigene15586_D	CL4942.Contig5_D
Unigene2495_D	Unigene6378_D			Unigene34565_D	Unigene28574_D
CL465.Contig3_D	Unigene7320_D			Unigene9092_D	Unigene3338_D
Unigene3512_D	Unigene27858_D			Unigene11230_D	Unigene9140_D
Unigene21057_D	CL1082.Contig1_D			Unigene13473_D	Unigene5518_D
CL656.Contig3_D	CL3369.Contig2_D			CL5700.Contig2_D	Unigene11573_D
CL11.Contig2_D	CL1334.Contig3_D			Unigene4675_D	CL4652.Contig4_D
Unigene31534_D	Unigene5769_D			Unigene18414_D	CL4640.Contig1_D
Unigene1094_D	Unigene28032_D			CL790.Contig2_D	Unigene30103_D
CL2081.Contig2_D	Unigene34413_D			Unigene19643_D	CL211.Contig1_D
CL3346.Contig1_D	CL4834.Contig2_D			Unigene25039_D	Unigene6215_D
CL5963.Contig4_D	CL108.Contig1_D			Unigene11829_D	Unigene20917_D
Unigene23958_D	Unigene9063_D			Unigene27811_D	CL1760.Contig3_D
CL2613.Contig1_D	Unigene28044_D			Unigene1238_D	Unigene7807_D
CL2234.Contig2_D	CL7522.Contig2_D			Unigene2196_D	CL1315.Contig2_D
Unigene5173_D	Unigene19667_D			CL2981.Contig1_D	CL3167.Contig2_D
CL2675.Contig1_D	CL4508.Contig3_D			Unigene35738_D	CL5464.Contig1_D
Unigene27407_D	Unigene28029_D			CL1356.Contig2_D	Unigene24686_D
CL6824.Contig1_D	Unigene16656_D			Unigene25878_D	CL4958.Contig3_D
Unigene32180_D	CL5899.Contig2_D			Unigene28239_D	Unigene12662_D
CL4216.Contig1_D	Unigene31343_D			Unigene8181_D	CL519.Contig2_D
Unigene12979_D	Unigene37045_D			CL902.Contig1_D	Unigene7046_D
CL5441.Contig2_D	CL663.Contig2_D			Unigene12888_D	Unigene29806_D
CL3372.Contig3_D	CL6217.Contig1_D			CL1685.Contig2_D	Unigene14769_D
Unigene27462_D	Unigene29802_D			Unigene6964_D	CL938.Contig2_D
CL7302.Contig2_D	Unigene1733_D			CL5267.Contig1_D	Unigene35714_D
Unigene18583_D	Unigene20299_D			Unigene29024_D	CL2363.Contig5_D
CL4058.Contig2_D	Unigene25481_D			CL1268.Contig4_D	Unigene28562_D
Unigene5506_D	Unigene20545_D			Unigene15019_D	Unigene16218_D
CL3351.Contig2_D	CL7074.Contig1_D			CL6470.Contig1_D	Unigene30856_D
CL510.Contig4_D	CL1254.Contig2_D			Unigene2579_D	Unigene35120_D
CL3346.Contig4_D	Unigene4451_D			Unigene22850_D	Unigene15062_D
CL2213.Contig4_D	Unigene19558_D			Unigene30987_D	CL3382.Contig1_D
Unigene20027_D	CL7592.Contig2_D			CL6744.Contig2_D	Unigene15879_D
CL5913.Contig1_D	Unigene5894_D			Unigene17162_D	CL4068.Contig2_D
CL6314.Contig1_D	Unigene6760_D			CL3967.Contig4_D	CL286.Contig2_D
Unigene3216_D	Unigene2253_D			CL1179.Contig1_D	CL4617.Contig2_D
CL3038.Contig2_D	CL5239.Contig1_D			Unigene14350_D	Unigene35657_D
CL3385.Contig1_D	Unigene4410_D			Unigene26723_D	Unigene3_D
Unigene29102_D	CL3552.Contig1_D			CL2453.Contig2_D	Unigene6317_D
CL531.Contig4_D	Unigene34868_D			Unigene8257_D	Unigene19783_D
CL1090.Contig2_D	Unigene761_D			Unigene28041_D	CL1019.Contig5_D
CL3461.Contig2_D	CL5199.Contig1_D			CL5962.Contig2_D	CL2303.Contig1_D
CL2823.Contig1_D	Unigene21956_D			Unigene9035_D	Unigene13018_D
Unigene3070_D	Unigene2149_D			Unigene21564_D	Unigene26129_D
CL3296.Contig1_D	CL5238.Contig2_D			Unigene28781_D	Unigene293_D
Unigene24716_D	CL3062.Contig2_D			CL6172.Contig2_D	Unigene23222_D
CL5747.Contig1_D	CL975.Contig1_D			Unigene35672_D	CL1261.Contig2_D
Unigene2298_D	Unigene11252_D			Unigene10436_D	Unigene2067_D
Unigene31687_D	CL725.Contig1_D			CL6813.Contig2_D	Unigene35249_D
Unigene18703_D	Unigene2477_D			Unigene23745_D	CL1038.Contig1_D
Unigene32154_D	Unigene7189_D			Unigene4944_D	CL4929.Contig1_D
Unigene16523_D	Unigene14810_D			CL2458.Contig2_D	Unigene36783_D
CL6985.Contig1_D	CL4595.Contig2_D			Unigene34436_D	Unigene35022_D
CL2222.Contig2_D	CL4135.Contig2_D			CL3208.Contig2_D	Unigene916_D
CL1776.Contig3_D	Unigene9553_D			Unigene30126_D	Unigene15694_D
Unigene5781_D	CL4700.Contig2_D			Unigene19474_D	Unigene29720_D
Unigene25498_D	Unigene7412_D			Unigene36735_D	CL2309.Contig5_D
Unigene4613_D	CL55.Contig2_D			Unigene18485_D	Unigene32153_D
Unigene16770_D	Unigene20381_D			Unigene20391_D	Unigene24762_D
Unigene4223_D	CL290.Contig4_D			Unigene21241_D	Unigene26092_D
CL7436.Contig1_D	CL2834.Contig2_D			Unigene34810_D	Unigene19428_D
CL632.Contig2_D	Unigene34989_D			CL4223.Contig2_D	Unigene31023_D
Unigene9225_D	CL3369.Contig1_D			CL4760.Contig2_D	Unigene28851_D
CL5165.Contig1_D	Unigene25803_D			Unigene24616_D	Unigene13938_D
CL5911.Contig2_D	Unigene32668_D			CL2971.Contig1_D	CL6160.Contig3_D
Unigene22392_D	Unigene4495_D			CL6605.Contig1_D	Unigene22123_D
Unigene18706_D	Unigene3589_D			Unigene32204_D	CL2546.Contig4_D
Unigene2804_D	CL4859.Contig2_D			Unigene33113_D	Unigene27658_D
Unigene4169_D	CL2479.Contig2_D			Unigene15353_D	Unigene4559_D
CL2281.Contig1_D	CL6007.Contig2_D			Unigene17030_D	Unigene16761_D
CL1571.Contig1_D	Unigene13824_D			Unigene708_D	CL3629.Contig1_D
Unigene23633_D	Unigene24214_D			CL4921.Contig1_D	CL6021.Contig2_D
CL206.Contig2_D	Unigene1258_D			Unigene21749_D	Unigene6793_D
Unigene9815_D	Unigene28078_D			Unigene6611_D	CL3748.Contig2_D
CL107.Contig2_D	Unigene9957_D			Unigene23754_D	Unigene29714_D
CL3372.Contig1_D	Unigene21021_D			Unigene6908_D	Unigene611_D
CL3263.Contig3_D	Unigene29472_D			Unigene28950_D	Unigene14174_D
Unigene23456_D	CL7211.Contig1_D			Unigene32727_D	CL7592.Contig3_D
Unigene13293_D	Unigene9757_D			CL2214.Contig2_D	CL6421.Contig2_D
CL5841.Contig1_D	Unigene13946_D			Unigene33678_D	CL152.Contig1_D
Unigene36331_D	Unigene9640_D			Unigene33177_D	CL4759.Contig1_D
CL1592.Contig2_D	CL879.Contig1_D			Unigene9420_D	Unigene31509_D
CL2121.Contig1_D	CL2435.Contig1_D			Unigene21226_D	Unigene5128_D
Unigene26458_D	Unigene36383_D			Unigene15561_D	Unigene30188_D
Unigene22808_D	CL5556.Contig2_D			Unigene24802_D	Unigene1309_D
Unigene28526_D	CL4380.Contig1_D			CL1356.Contig3_D	CL750.Contig1_D
CL1622.Contig1_D	Unigene35729_D			Unigene14296_D	CL4894.Contig2_D
CL2935.Contig1_D	CL502.Contig9_D			Unigene7510_D	Unigene3836_D
CL5856.Contig3_D	CL3816.Contig1_D			Unigene36368_D	Unigene24080_D
CL210.Contig1_D	Unigene7384_D			Unigene9541_D	Unigene22336_D
CL5969.Contig1_D	CL201.Contig5_D			Unigene18723_D	Unigene12452_D
Unigene5208_D	CL4693.Contig1_D			Unigene407_D	CL5255.Contig1_D
CL50.Contig3_D	CL3375.Contig2_D			CL1919.Contig2_D	CL997.Contig2_D
Unigene13022_D	Unigene2385_D			Unigene752_D	Unigene29262_D
Unigene4799_D	CL2468.Contig1_D			Unigene17613_D	Unigene2953_D
CL379.Contig1_D	Unigene14942_D			CL2862.Contig4_D	Unigene1722_D
Unigene26235_D	Unigene7175_D			Unigene14742_D	Unigene16713_D
Unigene33585_D	Unigene13496_D			Unigene11451_D	CL6012.Contig1_D
CL2754.Contig2_D	Unigene186_D			Unigene22435_D	Unigene1288_D
Unigene11300_D	CL6678.Contig1_D			CL203.Contig2_D	Unigene8018_D
CL541.Contig3_D	Unigene15326_D			Unigene31965_D	Unigene31202_D
Unigene1500_D	Unigene34046_D			CL2113.Contig2_D	CL7038.Contig1_D
CL7463.Contig2_D	CL3575.Contig2_D			Unigene32712_D	Unigene6579_D
Unigene19933_D	CL402.Contig3_D			Unigene28006_D	Unigene23486_D
Unigene36892_D	CL5748.Contig1_D			Unigene33339_D	CL3639.Contig1_D
Unigene31411_D	CL2294.Contig1_D			CL6935.Contig1_D	Unigene5867_D
CL6859.Contig1_D	CL1554.Contig2_D			Unigene10176_D	CL1698.Contig1_D
CL1133.Contig2_D	Unigene9689_D			Unigene8588_D	CL5615.Contig2_D
CL4957.Contig1_D	Unigene34982_D			Unigene31710_D	Unigene10499_D
CL5535.Contig2_D	Unigene7924_D			CL2228.Contig2_D	CL1239.Contig1_D
Unigene4915_D	Unigene8828_D			Unigene25169_D	Unigene332_D
Unigene637_D	Unigene541_D			CL4879.Contig2_D	Unigene30901_D
Unigene27318_D	CL4383.Contig2_D			Unigene9787_D	Unigene11881_D
Unigene15771_D	Unigene33978_D			Unigene18068_D	CL4620.Contig1_D
CL1651.Contig1_D	Unigene3481_D			Unigene26083_D	Unigene15568_D
CL1157.Contig7_D	Unigene26839_D			Unigene9613_D	Unigene9234_D
Unigene7636_D	Unigene13840_D			CL3967.Contig1_D	Unigene18114_D
CL893.Contig7_D	CL3081.Contig1_D			CL892.Contig1_D	Unigene31691_D
Unigene18711_D	Unigene13639_D			Unigene14371_D	Unigene8261_D
Unigene2137_D	Unigene25393_D			CL2951.Contig2_D	Unigene31239_D
Unigene15652_D	Unigene28500_D			Unigene7096_D	CL4379.Contig1_D
Unigene31934_D	Unigene6350_D			CL4803.Contig1_D	Unigene36003_D
CL1323.Contig2_D	CL1098.Contig2_D			Unigene21391_D	CL4005.Contig2_D
CL4070.Contig1_D	Unigene30030_D			Unigene19274_D	CL545.Contig1_D
CL5430.Contig1_D	Unigene17882_D			Unigene29272_D	Unigene6432_D
Unigene21774_D	CL2405.Contig1_D			Unigene4730_D	Unigene1487_D
Unigene19006_D	CL2825.Contig4_D			CL3569.Contig1_D	CL1806.Contig3_D
Unigene13916_D	Unigene13471_D			Unigene23252_D	CL3196.Contig1_D
CL1857.Contig2_D	CL4650.Contig1_D			Unigene20486_D	CL1677.Contig4_D
CL626.Contig1_D	Unigene6328_D			Unigene13375_D	Unigene26566_D
Unigene21519_D	Unigene33835_D			Unigene35110_D	CL7165.Contig6_D
Unigene34530_D	CL5658.Contig2_D			Unigene11366_D	CL6421.Contig1_D
Unigene10794_D	Unigene21191_D			Unigene4702_D	Unigene33520_D
Unigene32257_D	CL6184.Contig2_D			Unigene27101_D	Unigene4273_D
CL3846.Contig4_D	Unigene5823_D			Unigene26252_D	Unigene11469_D
CL1878.Contig3_D	Unigene5841_D			Unigene30027_D	Unigene24763_D
Unigene28934_D	Unigene30355_D			Unigene35739_D	Unigene19987_D
Unigene2255_D	CL17.Contig1_D			CL1179.Contig2_D	Unigene11978_D
CL3737.Contig3_D	CL2390.Contig1_D			Unigene10130_D	Unigene16522_D
Unigene7424_D	Unigene9470_D			Unigene14759_D	Unigene159_D
CL5203.Contig1_D	Unigene15082_D			CL4551.Contig1_D	Unigene15280_D
CL778.Contig1_D	Unigene3806_D			Unigene36483_D	Unigene21665_D
Unigene22209_D	CL4939.Contig2_D			CL6599.Contig1_D	Unigene29896_D
Unigene33276_D	CL4215.Contig4_D			Unigene6921_D	Unigene11441_D
Unigene24203_D	CL2792.Contig2_D			Unigene14821_D	Unigene2671_D
Unigene23737_D	Unigene11900_D			Unigene27267_D	Unigene24504_D
Unigene7906_D	CL3559.Contig2_D			Unigene23044_D	Unigene10898_D
Unigene8538_D	CL4834.Contig1_D			Unigene27172_D	Unigene17369_D
CL1251.Contig1_D	Unigene6389_D			Unigene27907_D	Unigene36910_D
Unigene32617_D	Unigene9068_D			CL6223.Contig4_D	Unigene36143_D
Unigene13443_D	Unigene32958_D			Unigene20722_D	CL702.Contig8_D
CL362.Contig2_D	Unigene27611_D			CL4573.Contig1_D	Unigene29645_D
Unigene22504_D	Unigene35196_D			CL4348.Contig2_D	Unigene9798_D
Unigene2956_D	CL7511.Contig1_D			Unigene21328_D	Unigene1941_D
CL1955.Contig1_D	CL4750.Contig3_D			CL4432.Contig1_D	Unigene16566_D
Unigene5203_D	CL2780.Contig1_D			Unigene10200_D	Unigene259_D
Unigene16774_D	Unigene943_D			Unigene20566_D	CL4570.Contig2_D
CL4072.Contig3_D	Unigene6226_D			CL4829.Contig3_D	Unigene34772_D
Unigene34809_D	CL4576.Contig2_D			Unigene5888_D	Unigene14373_D
Unigene25102_D	CL5197.Contig1_D			Unigene12656_D	CL2874.Contig3_D
Unigene11079_D	CL663.Contig1_D			Unigene23326_D	Unigene4280_D
Unigene19940_D	Unigene33236_D			Unigene28831_D	Unigene32315_D
Unigene4143_D	CL3802.Contig3_D			Unigene7060_D	CL3052.Contig1_D
CL5776.Contig2_D	CL4918.Contig1_D			CL3627.Contig2_D	Unigene2290_D
CL6370.Contig1_D	Unigene2240_D			Unigene29264_D	Unigene27519_D
Unigene30849_D	Unigene7882_D			CL2096.Contig2_D	CL6043.Contig2_D
CL4552.Contig4_D	CL2231.Contig3_D			Unigene29833_D	Unigene6622_D
Unigene5651_D	Unigene17370_D			Unigene19871_D	CL3730.Contig4_D
CL6285.Contig2_D	Unigene16332_D			CL6506.Contig2_D	CL1515.Contig4_D
Unigene11688_D	CL1981.Contig4_D			Unigene28479_D	Unigene1130_D
CL2321.Contig2_D	Unigene7986_D			Unigene12463_D	Unigene14677_D
Unigene6858_D	Unigene25647_D			CL3896.Contig3_D	Unigene33293_D
Unigene27201_D	CL351.Contig3_D			Unigene29603_D	Unigene14041_D
CL1794.Contig1_D	CL4069.Contig1_D			CL4903.Contig2_D	CL3446.Contig2_D
CL1189.Contig1_D	Unigene2274_D			CL3441.Contig2_D	Unigene26741_D
CL1139.Contig6_D	CL6878.Contig1_D			Unigene20759_D	Unigene3184_D
Unigene29797_D	Unigene31970_D			Unigene15590_D	Unigene3266_D
CL7035.Contig2_D	Unigene10155_D			Unigene19425_D	Unigene22971_D
CL3699.Contig3_D	Unigene36742_D			Unigene19849_D	Unigene15169_D
Unigene18822_D	CL5029.Contig3_D			Unigene29050_D	Unigene18112_D
Unigene4782_D	Unigene32618_D			Unigene24838_D	CL3302.Contig1_D
CL7296.Contig1_D	CL6031.Contig1_D			Unigene27204_D	CL3918.Contig2_D
CL7164.Contig1_D	Unigene17863_D			Unigene16826_D	CL4685.Contig3_D
CL7565.Contig7_D	Unigene18186_D			Unigene8749_D	CL1475.Contig2_D
CL2826.Contig2_D	Unigene9692_D			Unigene34479_D	Unigene7039_D
Unigene32182_D	CL6848.Contig3_D			Unigene30310_D	Unigene13795_D
Unigene6115_D	Unigene30415_D			CL4202.Contig1_D	Unigene25959_D
CL2280.Contig7_D	Unigene74_D			Unigene14890_D	Unigene12465_D
CL2797.Contig2_D	Unigene35476_D			Unigene7097_D	Unigene6502_D
Unigene15613_D	Unigene7613_D			CL4306.Contig1_D	Unigene12132_D
Unigene36021_D	CL584.Contig1_D			Unigene27810_D	CL155.Contig3_D
CL698.Contig1_D	Unigene6146_D			Unigene8239_D	CL3766.Contig1_D
Unigene11619_D	Unigene5042_D			Unigene6977_D	CL4640.Contig2_D
CL7111.Contig3_D	Unigene6039_D			Unigene26927_D	Unigene20225_D
Unigene13474_D	Unigene413_D			CL5470.Contig1_D	Unigene9513_D
Unigene22313_D	Unigene31678_D			Unigene3239_D	CL3580.Contig4_D
Unigene20059_D	Unigene23717_D			CL912.Contig9_D	CL7392.Contig1_D
Unigene14558_D	Unigene15459_D			Unigene27252_D	CL2656.Contig1_D
Unigene27361_D	CL792.Contig2_D			Unigene22656_D	CL64.Contig1_D
CL822.Contig2_D	Unigene27685_D			Unigene2305_D	CL985.Contig2_D
CL1206.Contig1_D	CL3957.Contig2_D			CL5801.Contig1_D	Unigene32858_D
Unigene13170_D	Unigene12803_D			Unigene4920_D	CL3255.Contig5_D
CL3253.Contig1_D	Unigene26180_D			CL7490.Contig1_D	Unigene31112_D
Unigene27196_D	CL6386.Contig2_D			CL224.Contig2_D	Unigene19923_D
Unigene22184_D	Unigene11914_D			CL6403.Contig1_D	Unigene11834_D
Unigene20652_D	Unigene394_D			Unigene7066_D	Unigene1747_D
CL3791.Contig2_D	Unigene11245_D			Unigene33516_D	Unigene19663_D
Unigene1566_D	CL4941.Contig2_D			Unigene11403_D	CL2683.Contig1_D
CL68.Contig2_D	Unigene499_D			Unigene26097_D	Unigene36810_D
CL854.Contig2_D	CL3221.Contig2_D			CL7468.Contig6_D	Unigene14472_D
CL1567.Contig3_D	Unigene19035_D			Unigene3437_D	Unigene14077_D
Unigene10158_D	Unigene2365_D			Unigene34399_D	CL3628.Contig2_D
Unigene25005_D	Unigene17976_D			CL1813.Contig1_D	Unigene36639_D
Unigene10459_D	CL6561.Contig1_D			Unigene9825_D	CL3528.Contig3_D
Unigene10815_D	CL5601.Contig1_D			CL1371.Contig1_D	CL681.Contig5_D
Unigene15471_D	Unigene2753_D			Unigene18416_D	CL3104.Contig2_D
Unigene7157_D	CL3455.Contig2_D			Unigene12036_D	CL5209.Contig2_D
Unigene2287_D	CL6416.Contig1_D			Unigene20489_D	Unigene4183_D
Unigene29894_D	Unigene3932_D			Unigene20166_D	CL2550.Contig1_D
CL5342.Contig2_D	Unigene5046_D			Unigene11068_D	Unigene30350_D
Unigene25925_D	CL2463.Contig6_D			CL5230.Contig3_D	Unigene20315_D
CL776.Contig2_D	Unigene4844_D			Unigene2191_D	Unigene9466_D
CL1747.Contig1_D	CL4360.Contig2_D			CL3149.Contig3_D	CL6600.Contig1_D
CL4080.Contig1_D	CL5016.Contig3_D			Unigene29368_D	CL915.Contig1_D
Unigene22551_D	Unigene2596_D			Unigene33237_D	Unigene35222_D
Unigene4282_D	CL2751.Contig5_D			CL2665.Contig6_D	Unigene34162_D
Unigene3586_D	Unigene8362_D			CL1405.Contig1_D	Unigene337_D
CL3017.Contig2_D	Unigene13678_D			CL4783.Contig2_D	Unigene6666_D
CL1074.Contig2_D	CL50.Contig1_D			Unigene22819_D	Unigene483_D
Unigene16685_D	CL7293.Contig1_D			CL1078.Contig2_D	Unigene16952_D
Unigene32969_D	Unigene26917_D			CL6223.Contig3_D	Unigene13813_D
Unigene18509_D	CL4930.Contig1_D			Unigene9748_D	CL4018.Contig3_D
Unigene13893_D	Unigene4106_D			CL4166.Contig1_D	Unigene2093_D
Unigene25080_D	CL3598.Contig2_D			Unigene8913_D	CL3824.Contig1_D
Unigene18304_D	Unigene5217_D			Unigene21844_D	CL4355.Contig2_D
Unigene23098_D	Unigene15466_D			CL6339.Contig1_D	CL4596.Contig1_D
Unigene33057_D	CL7039.Contig2_D			Unigene29839_D	CL6057.Contig2_D
Unigene14660_D	CL4081.Contig2_D			CL3698.Contig1_D	Unigene3605_D
Unigene23644_D	CL796.Contig1_D			Unigene32654_D	Unigene36443_D
CL4015.Contig1_D	Unigene6239_D			Unigene19386_D	Unigene1431_D
CL2403.Contig2_D	CL4660.Contig1_D			CL7147.Contig2_D	Unigene20446_D
CL270.Contig7_D	CL3607.Contig2_D			Unigene17290_D	Unigene23343_D
CL1201.Contig1_D	Unigene31362_D			CL5522.Contig2_D	Unigene2511_D
CL4529.Contig1_D	CL1559.Contig3_D			Unigene20937_D	Unigene15942_D
Unigene15821_D	Unigene17821_D			CL1924.Contig2_D	CL261.Contig6_D
CL281.Contig2_D	Unigene16082_D			Unigene24279_D	Unigene23332_D
Unigene25961_D	Unigene8773_D			Unigene26890_D	CL2491.Contig2_D
CL6449.Contig1_D	Unigene2341_D			CL2470.Contig3_D	Unigene15794_D
Unigene25845_D	Unigene5294_D			Unigene33174_D	CL7245.Contig3_D
CL4997.Contig1_D	Unigene596_D			Unigene35250_D	CL2886.Contig1_D
Unigene12419_D	Unigene2975_D			Unigene11852_D	CL1502.Contig2_D
CL1054.Contig3_D	Unigene28102_D			Unigene31694_D	Unigene20364_D
CL7019.Contig9_D	CL4520.Contig2_D			Unigene10674_D	Unigene29729_D
Unigene16731_D	Unigene35673_D			CL3502.Contig2_D	Unigene12432_D
Unigene1150_D	Unigene14941_D			Unigene23711_D	Unigene31074_D
Unigene14499_D	Unigene25911_D			Unigene29762_D	Unigene12690_D
CL1809.Contig4_D	CL3266.Contig2_D			CL7565.Contig9_D	CL3791.Contig1_D
CL2443.Contig3_D	CL4484.Contig2_D			Unigene34276_D	Unigene3823_D
CL2002.Contig5_D	Unigene2164_D			Unigene4705_D	Unigene18888_D
CL1776.Contig2_D	Unigene27782_D			CL3378.Contig1_D	Unigene29590_D
Unigene20325_D	Unigene2496_D			Unigene4140_D	CL1141.Contig3_D
Unigene36655_D	CL55.Contig1_D			Unigene12506_D	Unigene1197_D
Unigene7353_D	Unigene3643_D			Unigene17280_D	CL1894.Contig3_D
CL1361.Contig1_D	CL7531.Contig1_D			Unigene33493_D	Unigene32310_D
CL2795.Contig2_D	Unigene28808_D			Unigene32963_D	Unigene4091_D
CL704.Contig3_D	CL4524.Contig1_D			Unigene8544_D	Unigene1760_D
CL1156.Contig1_D	CL137.Contig8_D			Unigene27105_D	CL597.Contig2_D
Unigene17119_D	Unigene11892_D			Unigene6875_D	Unigene35849_D
CL2569.Contig2_D	CL2002.Contig2_D			Unigene29045_D	Unigene31456_D
Unigene7481_D	CL6522.Contig1_D			Unigene16812_D	CL1261.Contig1_D
Unigene8498_D	CL2909.Contig2_D			Unigene24552_D	Unigene33695_D
CL764.Contig4_D	Unigene218_D			Unigene24204_D	Unigene25015_D
CL3356.Contig2_D	Unigene31873_D			Unigene30771_D	Unigene2855_D
Unigene18536_D	Unigene17359_D			CL5846.Contig2_D	Unigene29823_D
Unigene16907_D	CL6758.Contig2_D			CL5939.Contig1_D	Unigene11755_D
Unigene10971_D	Unigene17331_D			Unigene20005_D	CL3512.Contig1_D
CL2517.Contig2_D	CL2368.Contig2_D			Unigene2860_D	Unigene28905_D
CL6701.Contig1_D	CL3511.Contig2_D			Unigene34412_D	CL6042.Contig1_D
CL55.Contig3_D	CL6690.Contig1_D			Unigene21857_D	Unigene8062_D
Unigene19826_D	Unigene9785_D			CL2627.Contig1_D	Unigene9482_D
CL3495.Contig3_D	CL1415.Contig1_D			Unigene27241_D	Unigene8802_D
CL110.Contig1_D	Unigene29099_D			Unigene17159_D	Unigene20178_D
Unigene13753_D	CL5994.Contig2_D			Unigene20851_D	Unigene12994_D
CL6312.Contig1_D	CL5197.Contig2_D			CL7209.Contig1_D	CL3367.Contig2_D
CL6315.Contig1_D	Unigene22354_D			Unigene34957_D	Unigene17606_D
CL3.Contig2_D	CL3406.Contig11_D			Unigene27587_D	Unigene23750_D
Unigene4793_D	CL241.Contig4_D			Unigene30803_D	Unigene14645_D
Unigene29664_D	Unigene146_D			Unigene13846_D	CL5325.Contig1_D
Unigene26257_D	Unigene26403_D			Unigene6613_D	CL5505.Contig2_D
Unigene25727_D	CL3406.Contig2_D			Unigene3165_D	Unigene36436_D
Unigene35750_D	CL3928.Contig1_D			Unigene1587_D	Unigene5019_D
CL1970.Contig5_D	Unigene2071_D			Unigene4587_D	Unigene20717_D
CL2310.Contig3_D	CL7146.Contig2_D			Unigene16652_D	Unigene1851_D
CL4675.Contig2_D	Unigene6308_D			Unigene10863_D	Unigene19726_D
Unigene27186_D	Unigene32657_D			Unigene10793_D	Unigene36869_D
Unigene3985_D	Unigene21891_D			Unigene4740_D	Unigene1394_D
Unigene33365_D	Unigene17643_D			Unigene19864_D	CL1675.Contig3_D
Unigene21601_D	Unigene16531_D			Unigene13454_D	Unigene16409_D
CL81.Contig1_D	Unigene5283_D			Unigene12555_D	Unigene35501_D
CL4392.Contig3_D	CL1702.Contig2_D			CL3980.Contig4_D	CL2531.Contig1_D
Unigene34295_D	CL2122.Contig1_D			Unigene847_D	Unigene30992_D
Unigene32334_D	CL430.Contig2_D			Unigene253_D	Unigene20168_D
CL5726.Contig1_D	CL1058.Contig1_D			Unigene25934_D	CL7106.Contig2_D
Unigene11678_D	Unigene35962_D			Unigene15861_D	CL2190.Contig1_D
CL5287.Contig1_D	CL6510.Contig2_D			Unigene31489_D	Unigene25872_D
CL7338.Contig1_D	Unigene22688_D			Unigene33214_D	Unigene5603_D
Unigene11438_D	CL1044.Contig1_D			Unigene2584_D	CL2501.Contig2_D
Unigene4392_D	CL6133.Contig1_D			Unigene25859_D	Unigene32494_D
Unigene32719_D	CL737.Contig3_D			CL883.Contig1_D	Unigene28761_D
Unigene21448_D	CL4982.Contig3_D			CL1018.Contig3_D	Unigene15258_D
Unigene14559_D	CL1434.Contig4_D			Unigene21653_D	CL304.Contig1_D
Unigene164_D	CL1098.Contig5_D			CL1.Contig1_D	Unigene4623_D
CL3554.Contig1_D	CL2472.Contig3_D			CL44.Contig1_D	Unigene7045_D
Unigene30969_D	Unigene7020_D			Unigene7973_D	Unigene16570_D
Unigene2172_D	Unigene7150_D			Unigene11577_D	CL6625.Contig2_D
CL318.Contig2_D	CL2294.Contig2_D			Unigene11873_D	Unigene21782_D
Unigene5557_D	Unigene13097_D			CL902.Contig4_D	Unigene17880_D
CL6679.Contig1_D	Unigene19772_D			CL5804.Contig1_D	CL261.Contig1_D
Unigene34817_D	Unigene15893_D			CL5138.Contig1_D	Unigene14355_D
CL3173.Contig3_D	Unigene28697_D			Unigene25656_D	Unigene22432_D
CL166.Contig15_D	Unigene2937_D			Unigene6492_D	CL5252.Contig1_D
CL361.Contig1_D	CL6988.Contig1_D			Unigene36899_D	Unigene16501_D
CL1471.Contig2_D	Unigene26238_D			CL4933.Contig2_D	Unigene21605_D
Unigene20188_D	Unigene26533_D			CL245.Contig2_D	CL1048.Contig2_D
Unigene2741_D	Unigene23868_D			Unigene7257_D	CL6689.Contig1_D
CL547.Contig2_D	CL5281.Contig1_D			CL7287.Contig1_D	CL1442.Contig2_D
CL2690.Contig3_D	CL4240.Contig1_D			Unigene22148_D	CL3367.Contig1_D
CL3196.Contig2_D	CL3489.Contig1_D			Unigene1458_D	Unigene34729_D
Unigene14216_D	CL5261.Contig1_D			Unigene32996_D	Unigene478_D
Unigene3948_D	Unigene2299_D			CL1.Contig2_D	CL1737.Contig2_D
Unigene9334_D	CL1113.Contig6_D			Unigene1313_D	CL95.Contig2_D
Unigene2819_D	Unigene27612_D			Unigene27067_D	Unigene15695_D
Unigene2228_D	CL1188.Contig1_D			Unigene31283_D	CL4935.Contig3_D
CL420.Contig5_D	Unigene28015_D			Unigene28686_D	Unigene33302_D
Unigene3300_D	CL5828.Contig2_D			Unigene11180_D	Unigene22774_D
CL4337.Contig1_D	CL7293.Contig2_D			Unigene33880_D	Unigene14812_D
CL3141.Contig2_D	CL5031.Contig2_D			Unigene13043_D	Unigene5717_D
Unigene17864_D	Unigene26236_D			Unigene14763_D	CL3584.Contig1_D
CL5626.Contig2_D	Unigene4488_D			Unigene19429_D	Unigene321_D
Unigene3220_D	Unigene14295_D			Unigene28847_D	Unigene5586_D
Unigene24054_D	Unigene21982_D			CL1943.Contig1_D	CL3424.Contig1_D
CL4978.Contig2_D	Unigene27689_D			Unigene33131_D	CL2276.Contig2_D
CL6559.Contig1_D	Unigene1008_D			Unigene10072_D	Unigene9255_D
Unigene34319_D	CL5566.Contig3_D			Unigene12081_D	CL2411.Contig4_D
Unigene15686_D	CL4380.Contig2_D			Unigene26961_D	Unigene16254_D
Unigene26707_D	CL2500.Contig2_D			Unigene5334_D	Unigene7343_D
CL1720.Contig1_D	Unigene14266_D			Unigene6587_D	Unigene10311_D
Unigene10107_D	Unigene6210_D			CL1844.Contig1_D	Unigene31952_D
CL6826.Contig2_D	Unigene9884_D			Unigene8881_D	CL5243.Contig1_D
Unigene5932_D	Unigene17900_D			Unigene4066_D	CL3302.Contig2_D
Unigene2042_D	Unigene21475_D			Unigene5110_D	CL4725.Contig5_D
CL2244.Contig1_D	Unigene36820_D			Unigene16054_D	Unigene15054_D
Unigene33941_D	Unigene13504_D			CL1982.Contig1_D	Unigene2306_D
Unigene20275_D	Unigene12324_D			Unigene19533_D	Unigene23528_D
CL589.Contig12_D	Unigene30204_D			Unigene25556_D	CL2693.Contig1_D
Unigene12732_D	Unigene9907_D			Unigene23226_D	Unigene24308_D
CL420.Contig3_D	Unigene22651_D			Unigene16720_D	CL6564.Contig2_D
CL5150.Contig2_D	CL1842.Contig2_D			CL6720.Contig3_D	CL2868.Contig2_D
CL3557.Contig3_D	CL4217.Contig1_D			CL1744.Contig2_D	CL6854.Contig3_D
Unigene162_D	CL3892.Contig1_D			Unigene23416_D	Unigene914_D
CL1715.Contig4_D	CL531.Contig5_D			Unigene27269_D	Unigene25396_D
Unigene30459_D	Unigene7352_D			CL4159.Contig4_D	Unigene35391_D
Unigene1043_D	Unigene17906_D			Unigene30534_D	CL5204.Contig1_D
Unigene15996_D	Unigene28077_D			Unigene18009_D	CL5005.Contig1_D
Unigene35332_D	CL220.Contig1_D			Unigene26095_D	Unigene36005_D
Unigene25787_D	CL6989.Contig2_D			Unigene12387_D	Unigene26910_D
Unigene27512_D	CL4318.Contig1_D			CL1150.Contig5_D	Unigene18072_D
CL6965.Contig2_D	Unigene11936_D			Unigene5720_D	Unigene14565_D
Unigene6910_D	Unigene24697_D			CL3425.Contig3_D	Unigene31737_D
Unigene30657_D	Unigene17730_D			Unigene34665_D	Unigene32390_D
Unigene11164_D	CL3230.Contig1_D			Unigene35583_D	Unigene26931_D
CL4002.Contig2_D	Unigene32623_D			CL2159.Contig1_D	CL5426.Contig2_D
Unigene21963_D	Unigene29820_D			Unigene17784_D	CL3390.Contig2_D
CL2340.Contig1_D	Unigene16825_D			Unigene21090_D	Unigene28119_D
CL2690.Contig5_D	Unigene1544_D			CL4909.Contig1_D	Unigene10929_D
Unigene15712_D	Unigene6343_D			CL244.Contig1_D	Unigene32093_D
Unigene19216_D	Unigene7494_D			Unigene1946_D	Unigene22433_D
Unigene24989_D	Unigene75_D			Unigene21425_D	Unigene33292_D
Unigene34708_D	Unigene2335_D			Unigene34553_D	Unigene805_D
CL4151.Contig1_D	Unigene23230_D			CL6884.Contig3_D	Unigene31533_D
CL6045.Contig2_D	CL7439.Contig1_D			CL6298.Contig1_D	Unigene26669_D
CL3753.Contig4_D	Unigene7094_D			Unigene17469_D	CL6958.Contig1_D
CL559.Contig1_D	CL5446.Contig2_D			Unigene18960_D	Unigene32438_D
Unigene9048_D	CL532.Contig2_D			CL4616.Contig1_D	Unigene29562_D
Unigene28550_D	Unigene31878_D			CL2950.Contig1_D	Unigene15201_D
Unigene29421_D	Unigene13147_D			Unigene16360_D	CL6814.Contig1_D
CL2715.Contig2_D	CL4451.Contig4_D			CL4829.Contig1_D	Unigene7832_D
Unigene33550_D	CL4286.Contig2_D			Unigene33801_D	Unigene34472_D
Unigene11416_D	Unigene8355_D			Unigene20839_D	CL7197.Contig1_D
Unigene5353_D	Unigene19907_D			CL731.Contig2_D	CL57.Contig6_D
Unigene25814_D	Unigene33242_D			Unigene25366_D	Unigene22464_D
CL1443.Contig9_D	Unigene31488_D			Unigene29994_D	Unigene4942_D
CL5147.Contig3_D	CL5289.Contig2_D			Unigene15254_D	Unigene30823_D
Unigene942_D	Unigene19009_D			Unigene6800_D	Unigene6759_D
Unigene28817_D	CL138.Contig3_D			CL4738.Contig1_D	Unigene10562_D
CL5814.Contig1_D	Unigene2676_D			Unigene16712_D	CL3994.Contig2_D
CL5034.Contig1_D	CL7148.Contig3_D			CL1245.Contig2_D	CL4794.Contig2_D
Unigene28025_D	Unigene10734_D			Unigene375_D	CL7609.Contig14_D
CL3973.Contig3_D	CL3838.Contig1_D			Unigene7283_D	Unigene14178_D
CL6182.Contig1_D	Unigene5629_D			Unigene30909_D	Unigene4608_D
CL3191.Contig1_D	CL1662.Contig1_D			Unigene36823_D	CL1077.Contig2_D
CL4147.Contig1_D	CL7120.Contig1_D			Unigene17705_D	CL2976.Contig1_D
CL84.Contig3_D	CL6801.Contig1_D			Unigene29804_D	CL852.Contig2_D
CL4251.Contig3_D	Unigene1989_D			CL772.Contig2_D	CL3390.Contig1_D
Unigene12087_D	Unigene27756_D			Unigene262_D	Unigene27817_D
Unigene31004_D	Unigene23439_D			Unigene9160_D	CL1504.Contig2_D
Unigene6271_D	Unigene13666_D			Unigene11418_D	CL161.Contig5_D
Unigene20549_D	Unigene21672_D			CL7609.Contig17_D	Unigene26746_D
CL2012.Contig1_D	CL6697.Contig2_D			Unigene15141_D	Unigene28062_D
CL3899.Contig1_D	Unigene32490_D			CL128.Contig1_D	CL2555.Contig3_D
Unigene29292_D	Unigene27068_D			CL4541.Contig1_D	Unigene22954_D
Unigene5373_D	Unigene12591_D			CL420.Contig4_D	Unigene9111_D
Unigene37030_D	Unigene32890_D			Unigene24779_D	CL2936.Contig3_D
Unigene36739_D	CL1178.Contig2_D			CL5653.Contig2_D	Unigene29456_D
CL1973.Contig4_D	CL2739.Contig10_D			Unigene12726_D	Unigene17392_D
CL6036.Contig2_D	Unigene25153_D			CL1619.Contig5_D	Unigene2522_D
CL502.Contig8_D	Unigene25186_D			Unigene8533_D	Unigene28582_D
Unigene12516_D	Unigene20271_D			Unigene21793_D	CL2057.Contig3_D
Unigene2883_D	CL7054.Contig5_D			Unigene34345_D	Unigene5685_D
CL7156.Contig1_D	CL755.Contig3_D			Unigene32477_D	Unigene13853_D
Unigene32135_D	CL6209.Contig2_D			Unigene34846_D	CL3326.Contig3_D
CL2672.Contig5_D	CL7193.Contig2_D			CL6089.Contig1_D	Unigene12873_D
Unigene13601_D	CL5670.Contig1_D			Unigene9656_D	Unigene24425_D
CL1616.Contig1_D	Unigene17945_D			Unigene31017_D	Unigene19893_D
CL2836.Contig1_D	Unigene12614_D			CL2159.Contig3_D	Unigene19525_D
CL432.Contig2_D	Unigene21859_D			Unigene29267_D	CL3110.Contig1_D
Unigene33136_D	CL6950.Contig2_D			Unigene33148_D	Unigene27025_D
Unigene30177_D	Unigene15110_D			Unigene12984_D	Unigene11778_D
CL654.Contig6_D	Unigene36404_D			Unigene31958_D	CL2199.Contig3_D
Unigene16449_D	CL6307.Contig1_D			Unigene8222_D	CL6447.Contig2_D
Unigene34349_D	Unigene1399_D			Unigene18491_D	CL4230.Contig3_D
Unigene4234_D	CL3931.Contig2_D			Unigene14115_D	Unigene23242_D
Unigene18281_D	Unigene31885_D			CL6903.Contig2_D	Unigene32192_D
Unigene7154_D	CL7327.Contig2_D			Unigene25503_D	CL2199.Contig2_D
CL1699.Contig2_D	Unigene3426_D			Unigene34049_D	CL4820.Contig2_D
Unigene23505_D	Unigene14390_D			Unigene33928_D	CL6726.Contig1_D
CL5563.Contig1_D	CL6510.Contig1_D			Unigene34889_D	CL915.Contig2_D
CL293.Contig2_D	Unigene29569_D			Unigene14265_D	Unigene1381_D
Unigene30430_D	CL375.Contig2_D			Unigene6951_D	CL6995.Contig1_D
Unigene7291_D	Unigene1310_D			Unigene15968_D	Unigene18819_D
CL1344.Contig3_D	Unigene23910_D			Unigene5316_D	CL5832.Contig1_D
Unigene16996_D	Unigene35471_D			CL556.Contig1_D	Unigene5976_D
CL5650.Contig2_D	CL4939.Contig1_D			Unigene28403_D	Unigene22881_D
CL6984.Contig1_D	Unigene5579_D			CL2897.Contig3_D	CL4667.Contig1_D
Unigene17103_D	Unigene31223_D			CL2360.Contig2_D	Unigene24218_D
CL2115.Contig3_D	Unigene19098_D			Unigene33137_D	Unigene27834_D
Unigene3934_D	CL477.Contig2_D			Unigene36206_D	CL6030.Contig1_D
Unigene16138_D	Unigene9863_D			Unigene6745_D	Unigene34556_D
CL6018.Contig2_D	Unigene5662_D			CL4028.Contig2_D	Unigene26532_D
CL785.Contig4_D	Unigene25865_D			CL5453.Contig2_D	Unigene13681_D
CL4293.Contig1_D	Unigene12243_D			Unigene30427_D	Unigene33179_D
Unigene4784_D	Unigene2183_D			Unigene34744_D	Unigene13708_D
Unigene5703_D	Unigene13155_D			Unigene33111_D	CL96.Contig1_D
Unigene3485_D	CL536.Contig1_D			Unigene8416_D	Unigene21161_D
CL2390.Contig2_D	Unigene26538_D			Unigene333_D	Unigene18966_D
CL1184.Contig1_D	Unigene15063_D			Unigene20490_D	Unigene10842_D
CL2530.Contig3_D	Unigene5297_D			Unigene8541_D	CL997.Contig1_D
CL4890.Contig1_D	Unigene29418_D			CL3467.Contig1_D	CL4442.Contig3_D
Unigene13751_D	Unigene8721_D			Unigene10377_D	CL3152.Contig2_D
Unigene1072_D	CL5847.Contig2_D			Unigene11177_D	CL1535.Contig2_D
Unigene17941_D	Unigene12749_D			CL608.Contig3_D	CL7609.Contig1_D
CL3441.Contig1_D	Unigene31989_D			Unigene21362_D	CL3633.Contig4_D
CL7329.Contig1_D	Unigene13463_D			CL7476.Contig1_D	Unigene19309_D
Unigene25453_D	Unigene21081_D			CL267.Contig2_D	Unigene12383_D
Unigene28264_D	Unigene35971_D			Unigene696_D	CL6898.Contig1_D
CL19.Contig3_D	CL6215.Contig1_D			Unigene27714_D	CL5243.Contig2_D
CL1406.Contig3_D	CL6829.Contig1_D			CL3467.Contig2_D	Unigene4931_D
Unigene21726_D	Unigene23093_D			Unigene19872_D	CL4492.Contig2_D
Unigene22616_D	Unigene7565_D			Unigene33038_D	CL4191.Contig3_D
CL4934.Contig1_D	Unigene15485_D			Unigene12291_D	Unigene13740_D
CL5034.Contig2_D	CL205.Contig3_D			Unigene32715_D	Unigene27707_D
Unigene34866_D	CL2977.Contig2_D			Unigene26648_D	CL4106.Contig1_D
CL111.Contig3_D	CL5239.Contig2_D			Unigene20131_D	Unigene22622_D
CL563.Contig1_D	Unigene11868_D			CL3048.Contig1_D	CL4833.Contig2_D
Unigene6692_D	Unigene29783_D			Unigene14791_D	CL6160.Contig1_D
CL2861.Contig3_D	Unigene37020_D			CL5675.Contig1_D	Unigene27002_D
Unigene25660_D	Unigene3234_D			CL5336.Contig2_D	Unigene24402_D
CL4384.Contig2_D	Unigene10740_D			CL2812.Contig1_D	Unigene14361_D
Unigene12766_D	Unigene3131_D			Unigene36418_D	CL7556.Contig2_D
CL2115.Contig2_D	Unigene17842_D			Unigene5030_D	Unigene35214_D
Unigene35522_D	Unigene90_D			Unigene18587_D	CL6121.Contig1_D
CL3515.Contig2_D	CL7214.Contig1_D			Unigene13531_D	Unigene27745_D
Unigene14595_D	Unigene30538_D			Unigene12668_D	CL270.Contig4_D
Unigene11788_D	Unigene29173_D			CL3384.Contig2_D	CL4733.Contig1_D
Unigene7360_D	CL1376.Contig2_D			CL4247.Contig1_D	Unigene18876_D
Unigene16015_D	Unigene17446_D			CL7145.Contig1_D	Unigene12041_D
Unigene20246_D	CL5016.Contig2_D			Unigene12556_D	CL3323.Contig1_D
Unigene29_D	CL7046.Contig1_D			Unigene28026_D	Unigene10079_D
CL5766.Contig2_D	CL6000.Contig1_D			Unigene10479_D	Unigene6996_D
CL2819.Contig1_D	Unigene36168_D			Unigene15746_D	CL6280.Contig2_D
Unigene978_D	Unigene923_D			Unigene35997_D	CL1521.Contig1_D
Unigene15857_D	CL5490.Contig1_D			CL5930.Contig1_D	CL749.Contig2_D
Unigene3626_D	CL1431.Contig3_D			Unigene20247_D	Unigene23798_D
CL6278.Contig2_D	Unigene28672_D			Unigene21390_D	Unigene25642_D
Unigene34774_D	CL3406.Contig12_D			CL7366.Contig1_D	CL5788.Contig1_D
CL4754.Contig1_D	CL3102.Contig2_D			CL7133.Contig2_D	Unigene26668_D
CL2750.Contig2_D	CL3712.Contig2_D			Unigene11941_D	Unigene2251_D
Unigene24699_D	Unigene32200_D			Unigene5659_D	Unigene3782_D
CL478.Contig1_D	CL7315.Contig2_D			Unigene17065_D	Unigene15123_D
CL7148.Contig2_D	CL7339.Contig1_D			Unigene18247_D	Unigene15661_D
Unigene33784_D	Unigene22744_D			CL2446.Contig2_D	Unigene11898_D
Unigene15669_D	Unigene28439_D			CL2916.Contig1_D	CL132.Contig2_D
Unigene34219_D	CL6703.Contig3_D			CL1920.Contig1_D	Unigene32871_D
CL5140.Contig1_D	Unigene35736_D			Unigene19198_D	Unigene4271_D
Unigene22430_D	Unigene26774_D			CL727.Contig5_D	Unigene26831_D
CL3483.Contig2_D	Unigene7675_D			Unigene2432_D	CL6654.Contig3_D
Unigene31144_D	Unigene28855_D			Unigene12359_D	Unigene22820_D
CL1380.Contig1_D	Unigene1814_D			Unigene20580_D	Unigene1864_D
Unigene25197_D	CL221.Contig1_D			Unigene1857_D	Unigene26970_D
CL125.Contig7_D	Unigene36862_D			CL2442.Contig4_D	CL3797.Contig2_D
CL125.Contig1_D	Unigene1256_D			Unigene17785_D	CL5152.Contig3_D
Unigene32672_D	Unigene12454_D			Unigene2732_D	CL5903.Contig1_D
CL3703.Contig1_D	CL5550.Contig2_D			Unigene31307_D	CL7609.Contig7_D
CL5027.Contig3_D	CL1376.Contig1_D			CL5476.Contig5_D	Unigene13434_D
CL2632.Contig2_D	CL3511.Contig4_D			Unigene22163_D	CL2154.Contig1_D
CL6165.Contig3_D	CL4038.Contig2_D			Unigene14030_D	Unigene3291_D
Unigene12246_D	Unigene33219_D			CL2648.Contig1_D	CL7390.Contig1_D
CL3126.Contig1_D	CL1274.Contig1_D			Unigene25469_D	Unigene11651_D
CL3701.Contig2_D	CL6977.Contig2_D			Unigene14102_D	Unigene2698_D
CL6473.Contig2_D	Unigene36417_D			Unigene32058_D	Unigene16955_D
Unigene20796_D	Unigene1235_D			Unigene5363_D	CL4733.Contig2_D
Unigene16547_D	CL4380.Contig3_D			CL4696.Contig1_D	Unigene28043_D
CL1177.Contig3_D	Unigene15882_D			CL2600.Contig2_D	Unigene5124_D
Unigene22675_D	Unigene4760_D			Unigene14287_D	Unigene16883_D
CL7056.Contig2_D	CL2751.Contig4_D			CL1476.Contig1_D	Unigene23146_D
Unigene25709_D	Unigene12323_D			Unigene7464_D	CL7414.Contig2_D
CL430.Contig1_D	Unigene2894_D			Unigene15066_D	CL662.Contig2_D
Unigene554_D	Unigene10390_D			Unigene23571_D	Unigene7683_D
CL2124.Contig9_D	CL3406.Contig10_D			CL2015.Contig2_D	CL5001.Contig1_D
CL5321.Contig2_D	Unigene1732_D			Unigene5821_D	Unigene35756_D
CL1247.Contig7_D	CL1494.Contig3_D			Unigene36246_D	Unigene16193_D
Unigene20719_D	CL2206.Contig5_D			Unigene29328_D	Unigene19774_D
Unigene36593_D	CL3015.Contig2_D			CL3558.Contig1_D	CL2936.Contig2_D
CL4043.Contig2_D	Unigene35553_D			Unigene19162_D	Unigene6287_D
Unigene24780_D	Unigene2190_D			Unigene20648_D	Unigene31080_D
CL3978.Contig1_D	CL7534.Contig1_D			Unigene35692_D	Unigene15723_D
CL2266.Contig1_D	Unigene2391_D			Unigene14392_D	CL3213.Contig2_D
CL7610.Contig3_D	CL7582.Contig4_D			Unigene32228_D	Unigene15585_D
Unigene23928_D	Unigene25523_D			Unigene7033_D	CL753.Contig19_D
CL5445.Contig1_D	Unigene14792_D			CL491.Contig1_D	CL1903.Contig3_D
CL2539.Contig1_D	Unigene11315_D			Unigene13312_D	Unigene28312_D
Unigene6866_D	Unigene1766_D			Unigene32045_D	CL1798.Contig3_D
Unigene7579_D	Unigene25798_D			Unigene8020_D	CL916.Contig2_D
Unigene35066_D	Unigene13643_D			Unigene11419_D	CL719.Contig1_D
Unigene33044_D	Unigene29524_D			Unigene18743_D	CL2678.Contig4_D
Unigene10273_D	CL818.Contig1_D			Unigene10802_D	Unigene23940_D
Unigene27945_D	Unigene7050_D			Unigene33002_D	Unigene27853_D
Unigene19103_D	Unigene11468_D			Unigene21767_D	Unigene33680_D
CL1130.Contig1_D	Unigene16803_D			Unigene27455_D	CL2999.Contig1_D
CL2858.Contig2_D	Unigene27734_D			CL808.Contig5_D	CL985.Contig3_D
CL7331.Contig1_D	Unigene33000_D			CL5845.Contig1_D	Unigene31793_D
CL576.Contig2_D	CL1477.Contig1_D			CL4064.Contig1_D	CL1502.Contig1_D
Unigene5109_D	Unigene2163_D			Unigene36155_D	Unigene1209_D
CL1234.Contig4_D	Unigene4017_D			Unigene19012_D	CL324.Contig3_D
CL3103.Contig2_D	CL7204.Contig1_D			CL4081.Contig3_D	Unigene34669_D
Unigene35977_D	Unigene20481_D			CL2931.Contig2_D	Unigene28360_D
Unigene14642_D	Unigene35925_D			Unigene36630_D	Unigene29939_D
Unigene23153_D	Unigene8735_D			Unigene12943_D	CL3492.Contig1_D
CL2024.Contig1_D	Unigene17622_D			CL207.Contig1_D	Unigene11242_D
CL3384.Contig1_D	Unigene5551_D			Unigene36481_D	Unigene11089_D
Unigene35174_D	CL1995.Contig5_D			CL4742.Contig2_D	Unigene25520_D
Unigene8354_D	Unigene8720_D			CL473.Contig3_D	CL5048.Contig2_D
Unigene26862_D	CL2907.Contig1_D			CL1176.Contig1_D	CL344.Contig7_D
Unigene12089_D	Unigene385_D			Unigene17360_D	CL7294.Contig2_D
Unigene16235_D	Unigene10927_D			Unigene35469_D	Unigene4370_D
Unigene18290_D	Unigene18537_D			Unigene2329_D	Unigene25555_D
CL1281.Contig1_D	Unigene6781_D			Unigene31426_D	Unigene16516_D
Unigene29158_D	Unigene24810_D			Unigene33825_D	Unigene29730_D
CL421.Contig2_D	CL626.Contig2_D			Unigene12157_D	CL3010.Contig2_D
CL1325.Contig3_D	Unigene2984_D			Unigene31019_D	CL5973.Contig1_D
CL5512.Contig2_D	CL3279.Contig2_D			CL5186.Contig1_D	Unigene10428_D
CL3948.Contig2_D	CL6802.Contig2_D			Unigene30012_D	Unigene2101_D
Unigene36286_D	Unigene5350_D			Unigene10917_D	Unigene9774_D
Unigene23285_D	Unigene36299_D			Unigene36328_D	Unigene8551_D
CL4262.Contig2_D	Unigene25779_D			Unigene14188_D	Unigene20445_D
Unigene8069_D	CL7520.Contig1_D			Unigene22613_D	CL1806.Contig2_D
Unigene25119_D	Unigene2542_D			Unigene2364_D	Unigene1595_D
Unigene15573_D	CL5596.Contig1_D			Unigene14145_D	CL3797.Contig1_D
Unigene30659_D	Unigene18024_D			Unigene29753_D	CL2114.Contig1_D
Unigene22244_D	Unigene4177_D			Unigene20120_D	Unigene13228_D
Unigene18288_D	CL1232.Contig2_D			Unigene35951_D	Unigene20435_D
CL1695.Contig2_D	Unigene14867_D			Unigene14165_D	CL3010.Contig1_D
CL2752.Contig2_D	Unigene13952_D			Unigene36221_D	Unigene3415_D
CL7610.Contig7_D	Unigene26387_D			Unigene36320_D	Unigene35704_D
Unigene7889_D	Unigene36372_D			CL3818.Contig3_D	Unigene20548_D
CL6733.Contig1_D	Unigene32198_D			Unigene35551_D	Unigene25192_D
Unigene27217_D	CL5679.Contig1_D			CL342.Contig5_D	Unigene20039_D
Unigene12135_D	Unigene10714_D			CL3266.Contig3_D	CL1253.Contig2_D
CL6803.Contig3_D	CL1330.Contig3_D			Unigene25435_D	CL5168.Contig2_D
Unigene16992_D	CL2691.Contig2_D			CL1390.Contig2_D	Unigene12177_D
Unigene7784_D	CL4849.Contig3_D			Unigene19250_D	CL6043.Contig13_D
CL5208.Contig2_D	CL3357.Contig2_D			Unigene35602_D	Unigene2857_D
CL260.Contig9_D	Unigene13625_D			Unigene4908_D	Unigene1252_D
CL1242.Contig1_D	CL1158.Contig5_D			CL5124.Contig1_D	Unigene13539_D
CL2553.Contig2_D	CL3406.Contig7_D			Unigene32647_D	Unigene6560_D
Unigene9548_D	Unigene29822_D			Unigene30462_D	CL3708.Contig2_D
Unigene34802_D	Unigene13330_D			CL6014.Contig5_D	CL2693.Contig2_D
CL6842.Contig2_D	CL1995.Contig4_D			Unigene16172_D	CL7494.Contig2_D
CL5744.Contig3_D	Unigene27566_D			Unigene21244_D	CL7062.Contig2_D
CL6431.Contig1_D	CL1826.Contig2_D			CL6999.Contig1_D	Unigene6252_D
CL3779.Contig1_D	CL2069.Contig1_D			CL2536.Contig2_D	Unigene28606_D
Unigene2221_D	CL7301.Contig1_D			CL7198.Contig2_D	CL7588.Contig1_D
CL449.Contig1_D	Unigene12425_D			CL3075.Contig2_D	Unigene23111_D
Unigene14369_D	Unigene31925_D			CL3492.Contig7_D	Unigene23781_D
Unigene33523_D	Unigene24623_D			CL2587.Contig3_D	Unigene18961_D
CL2454.Contig3_D	Unigene35924_D			Unigene6303_D	Unigene33526_D
CL2778.Contig5_D	Unigene1542_D			Unigene8600_D	CL1980.Contig1_D
CL2039.Contig2_D	CL1649.Contig1_D			Unigene32273_D	Unigene2048_D
CL524.Contig11_D	Unigene148_D			Unigene2167_D	Unigene10764_D
Unigene12905_D	CL2654.Contig2_D			Unigene32697_D	Unigene34392_D
Unigene14553_D	Unigene18003_D			Unigene6667_D	CL6042.Contig2_D
CL2795.Contig1_D	Unigene7900_D			CL7149.Contig1_D	Unigene15997_D
CL4487.Contig2_D	CL7260.Contig2_D			Unigene20408_D	Unigene27280_D
CL991.Contig1_D	Unigene31822_D			CL3259.Contig2_D	Unigene24988_D
Unigene12530_D	Unigene9669_D			Unigene31143_D	CL4379.Contig3_D
CL2330.Contig2_D	CL3602.Contig1_D			Unigene17650_D	Unigene23160_D
CL5894.Contig2_D	Unigene2349_D			CL5418.Contig2_D	Unigene6440_D
Unigene17138_D	Unigene4853_D			CL4099.Contig1_D	Unigene4339_D
	CL3921.Contig1_D			Unigene10845_D	CL1249.Contig2_D
	Unigene524_D			Unigene36096_D	CL7093.Contig1_D
	Unigene33329_D			Unigene18692_D	Unigene33991_D
	CL77.Contig1_D			CL6816.Contig1_D	CL4232.Contig1_D
	Unigene28013_D			CL2848.Contig4_D	Unigene33646_D
	Unigene11026_D			CL5194.Contig1_D	Unigene21862_D
	Unigene14512_D			CL7455.Contig1_D	Unigene14578_D
	Unigene17251_D			Unigene13926_D	Unigene22411_D
	Unigene4606_D			Unigene28496_D	Unigene17858_D
	CL2530.Contig2_D			CL1280.Contig1_D	Unigene25905_D
	Unigene18859_D			Unigene35162_D	CL2556.Contig2_D
	Unigene5811_D			Unigene12610_D	CL5421.Contig1_D
	CL4873.Contig4_D			Unigene1265_D	CL1467.Contig4_D
	CL2117.Contig1_D			CL6427.Contig1_D	Unigene1410_D
	Unigene28313_D			Unigene16411_D	Unigene19646_D
	Unigene11566_D			Unigene11212_D	CL2074.Contig2_D
	CL5637.Contig1_D			Unigene31339_D	CL7339.Contig2_D
	Unigene14768_D			Unigene16112_D	CL5706.Contig1_D
	Unigene32479_D			Unigene15016_D	Unigene18825_D
	Unigene22259_D			CL1147.Contig1_D	CL6640.Contig1_D
	Unigene14727_D			Unigene8755_D	CL2590.Contig2_D
	CL2900.Contig2_D			CL5853.Contig1_D	CL5874.Contig2_D
	Unigene9150_D			CL3165.Contig1_D	Unigene29756_D
	Unigene33958_D			Unigene9716_D	Unigene2015_D
	Unigene13528_D			CL529.Contig2_D	Unigene29661_D
	Unigene26944_D			Unigene12170_D	Unigene33103_D
	Unigene33202_D			CL3465.Contig1_D	Unigene27524_D
	CL3349.Contig1_D			Unigene27852_D	CL43.Contig4_D
	Unigene480_D			Unigene25360_D	Unigene5909_D
	Unigene33872_D			Unigene24236_D	Unigene18742_D
	CL4968.Contig1_D			CL1103.Contig1_D	Unigene27655_D
	Unigene15618_D			Unigene23064_D	Unigene30522_D
	Unigene26464_D			Unigene21746_D	CL4451.Contig3_D
	CL5925.Contig1_D			Unigene1413_D	Unigene24713_D
	Unigene7099_D			Unigene15848_D	CL1277.Contig2_D
	CL3749.Contig2_D			Unigene10002_D	CL1903.Contig2_D
	CL2564.Contig3_D			Unigene8929_D	Unigene5224_D
	Unigene10719_D			Unigene30547_D	Unigene6277_D
	Unigene13506_D			Unigene18261_D	CL4315.Contig3_D
	Unigene18530_D			Unigene10926_D	Unigene30087_D
	Unigene1653_D			Unigene9112_D	Unigene25476_D
	Unigene27796_D			Unigene9790_D	CL4900.Contig1_D
	Unigene25276_D			CL1192.Contig1_D	CL6900.Contig2_D
	CL4812.Contig2_D			CL6412.Contig1_D	Unigene13045_D
	Unigene2431_D			Unigene33361_D	Unigene36277_D
	Unigene22104_D			Unigene15724_D	Unigene1409_D
	Unigene1844_D			Unigene9649_D	Unigene36940_D
	Unigene27521_D			Unigene5782_D	CL5866.Contig1_D
	CL6576.Contig4_D			Unigene30445_D	Unigene7402_D
	Unigene28084_D			Unigene16722_D	CL6654.Contig2_D
	Unigene18185_D			CL4464.Contig2_D	CL2035.Contig1_D
	Unigene5327_D			CL2690.Contig4_D	CL3639.Contig2_D
	CL1304.Contig1_D			Unigene34724_D	Unigene14832_D
	CL784.Contig2_D			Unigene1685_D	CL742.Contig4_D
	CL4200.Contig2_D			Unigene7194_D	Unigene30047_D
	Unigene30801_D			Unigene30717_D	CL3609.Contig3_D
	CL3513.Contig2_D			Unigene5185_D	Unigene36345_D
	CL4311.Contig2_D			Unigene3345_D	CL7558.Contig2_D
	Unigene10795_D			CL2733.Contig2_D	CL2410.Contig5_D
	CL785.Contig6_D			CL2972.Contig3_D	CL2975.Contig2_D
	Unigene25245_D			Unigene14879_D	Unigene1804_D
	CL1670.Contig1_D			Unigene32787_D	Unigene11515_D
	Unigene1098_D			Unigene18945_D	CL3125.Contig3_D
	Unigene18928_D			Unigene20212_D	Unigene31228_D
	CL4060.Contig3_D			CL6922.Contig2_D	Unigene2002_D
	Unigene32907_D			Unigene1972_D	Unigene5448_D
	Unigene29770_D			Unigene34313_D	CL2397.Contig5_D
	CL883.Contig2_D			Unigene9032_D	CL1502.Contig3_D
	Unigene27736_D			Unigene10580_D	CL6729.Contig2_D
	CL6314.Contig5_D			CL5131.Contig2_D	Unigene6419_D
	CL1395.Contig1_D			Unigene36718_D	Unigene10358_D
	CL4287.Contig1_D			CL3636.Contig2_D	Unigene8114_D
	CL2333.Contig2_D			Unigene10071_D	Unigene17079_D
	Unigene28131_D			Unigene19375_D	CL5095.Contig2_D
	Unigene9595_D			Unigene13050_D	CL6606.Contig1_D
	CL5404.Contig1_D			Unigene10989_D	Unigene24438_D
	Unigene9743_D			CL4091.Contig2_D	Unigene7108_D
	CL6018.Contig1_D			Unigene19725_D	Unigene24034_D
	Unigene23909_D			Unigene638_D	CL122.Contig3_D
	Unigene19064_D			Unigene34040_D	Unigene19585_D
	CL7047.Contig2_D			Unigene16085_D	CL950.Contig2_D
	CL3476.Contig3_D			Unigene32319_D	CL2514.Contig2_D
	Unigene5202_D			Unigene13944_D	Unigene36599_D
	Unigene32481_D			Unigene25448_D	Unigene4224_D
	CL1826.Contig1_D			Unigene27259_D	Unigene10853_D
	Unigene3966_D			Unigene10773_D	Unigene29575_D
	CL580.Contig3_D			Unigene1736_D	CL1725.Contig2_D
	Unigene2467_D			Unigene9483_D	CL5098.Contig2_D
	CL5707.Contig3_D			Unigene2652_D	Unigene11544_D
	Unigene36376_D			Unigene25603_D	Unigene25423_D
	CL936.Contig1_D			Unigene3009_D	CL1486.Contig1_D
	CL5981.Contig2_D			Unigene4955_D	CL3104.Contig1_D
	Unigene17868_D			Unigene23061_D	CL6263.Contig1_D
	Unigene2969_D			Unigene29051_D	CL6319.Contig1_D
	Unigene3628_D			CL1589.Contig1_D	Unigene6635_D
	Unigene17967_D			Unigene7655_D	CL4651.Contig2_D
	Unigene36054_D			Unigene33196_D	Unigene31137_D
	Unigene11895_D			Unigene28245_D	CL7197.Contig2_D
	Unigene15359_D			Unigene23231_D	Unigene4085_D
	Unigene1307_D			Unigene12898_D	Unigene34083_D
	CL5751.Contig1_D			Unigene19253_D	Unigene28922_D
	CL6457.Contig1_D			Unigene29468_D	CL5364.Contig2_D
	Unigene1729_D			Unigene29993_D	Unigene8896_D
	Unigene26422_D			Unigene32067_D	Unigene447_D
	Unigene31446_D			Unigene32213_D	Unigene23955_D
	Unigene34071_D			Unigene8974_D	CL3323.Contig2_D
	Unigene10555_D			Unigene33743_D	Unigene12504_D
	Unigene3563_D			Unigene33326_D	CL3295.Contig1_D
	Unigene600_D			Unigene25384_D	CL6440.Contig3_D
	CL6067.Contig1_D			Unigene27030_D	CL4586.Contig1_D
	Unigene36662_D			Unigene32864_D	Unigene1987_D
	Unigene26237_D			Unigene8666_D	Unigene16741_D
	CL6193.Contig1_D			Unigene35498_D	CL4824.Contig2_D
	CL5244.Contig1_D			CL7600.Contig3_D	Unigene5521_D
	CL3284.Contig2_D			Unigene28676_D	Unigene31698_D
	Unigene1912_D			CL4657.Contig1_D	CL3584.Contig2_D
	Unigene34169_D			CL960.Contig1_D	Unigene34604_D
	Unigene17133_D			CL342.Contig6_D	CL786.Contig2_D
	Unigene25160_D			Unigene34906_D	CL6049.Contig1_D
	CL2046.Contig6_D			Unigene15142_D	Unigene15406_D
	Unigene6508_D			CL283.Contig3_D	CL7609.Contig13_D
	Unigene5088_D			Unigene20269_D	CL5095.Contig1_D
	Unigene22936_D			Unigene24154_D	CL609.Contig1_D
	Unigene26576_D			Unigene2980_D	Unigene28269_D
	Unigene18030_D			CL4841.Contig1_D	CL4669.Contig1_D
	CL3180.Contig2_D			Unigene5575_D	Unigene1786_D
	CL6355.Contig2_D			Unigene20791_D	CL3176.Contig3_D
	CL4305.Contig2_D			Unigene9942_D	Unigene16954_D
	CL5390.Contig2_D			Unigene29789_D	Unigene21175_D
	CL209.Contig4_D			Unigene4428_D	CL5771.Contig2_D
	CL1890.Contig2_D			Unigene13845_D	Unigene21497_D
	Unigene1859_D			Unigene12494_D	Unigene34863_D
	Unigene33464_D			Unigene35344_D	Unigene35780_D
	Unigene9193_D			Unigene15433_D	Unigene26509_D
	CL7433.Contig1_D			Unigene16729_D	Unigene28014_D
	Unigene24670_D			CL2892.Contig2_D	Unigene36853_D
	Unigene24212_D			CL5470.Contig3_D	CL422.Contig2_D
	Unigene19294_D			CL5968.Contig1_D	Unigene24267_D
	CL5577.Contig2_D			CL632.Contig6_D	Unigene22109_D
	Unigene17964_D			CL1973.Contig6_D	Unigene36692_D
	CL6346.Contig1_D			Unigene12221_D	Unigene24007_D
	Unigene19036_D			Unigene2012_D	CL2710.Contig2_D
	CL4408.Contig1_D			CL5383.Contig2_D	Unigene1895_D
	CL3960.Contig2_D			Unigene6351_D	Unigene12890_D
	Unigene29728_D			CL3691.Contig2_D	CL4781.Contig2_D
	CL394.Contig10_D			Unigene16302_D	CL5559.Contig4_D
	CL3723.Contig2_D			Unigene28128_D	CL5209.Contig1_D
	CL1377.Contig3_D			CL1703.Contig1_D	CL604.Contig2_D
	Unigene22583_D			Unigene34637_D	Unigene35933_D
	CL50.Contig2_D			Unigene23133_D	Unigene16850_D
	Unigene33434_D			Unigene16530_D	Unigene9991_D
	CL2973.Contig2_D			CL7111.Contig1_D	Unigene13613_D
	Unigene22152_D			Unigene3714_D	Unigene3196_D
	Unigene3763_D			Unigene7506_D	CL2305.Contig4_D
	Unigene2351_D			CL491.Contig10_D	CL1141.Contig1_D
	Unigene1411_D			CL6541.Contig1_D	CL132.Contig1_D
	Unigene18037_D			Unigene23186_D	Unigene27799_D
	Unigene1738_D			Unigene7648_D	Unigene32559_D
	CL67.Contig1_D			Unigene21889_D	CL2694.Contig3_D
	CL7532.Contig2_D			Unigene20597_D	Unigene34196_D
	Unigene29619_D			Unigene15648_D	CL7556.Contig1_D
	Unigene24631_D			Unigene14449_D	CL567.Contig2_D
	Unigene33421_D			Unigene28060_D	CL919.Contig3_D
	Unigene20104_D			Unigene13389_D	Unigene29055_D
	Unigene24692_D			CL3906.Contig2_D	Unigene6896_D
	Unigene31269_D			Unigene23410_D	Unigene8524_D
	Unigene31888_D			Unigene10303_D	CL1940.Contig2_D
	Unigene4123_D			Unigene8699_D	Unigene21074_D
	CL6641.Contig4_D			Unigene36722_D	Unigene18255_D
	Unigene365_D			Unigene12241_D	Unigene3651_D
	Unigene32318_D			CL1812.Contig2_D	Unigene33107_D
	Unigene3619_D			Unigene18869_D	Unigene5993_D
	CL2516.Contig4_D			CL375.Contig1_D	CL1787.Contig1_D
	Unigene18458_D			Unigene15468_D	Unigene22328_D
	CL1304.Contig2_D			Unigene30348_D	Unigene6943_D
	CL7218.Contig2_D			CL355.Contig2_D	CL124.Contig2_D
	CL7622.Contig1_D			CL4773.Contig2_D	CL4395.Contig2_D
	Unigene3333_D			CL1476.Contig7_D	Unigene7448_D
	CL6574.Contig1_D			Unigene12042_D	CL4725.Contig4_D
	Unigene20266_D			Unigene33221_D	Unigene27800_D
	Unigene32945_D			Unigene36205_D	Unigene20107_D
	Unigene5501_D			CL454.Contig2_D	CL2021.Contig2_D
	CL5655.Contig1_D			CL3223.Contig1_D	Unigene23783_D
	CL59.Contig3_D			Unigene28878_D	CL271.Contig4_D
	CL7625.Contig1_D			CL1534.Contig2_D	CL3539.Contig2_D
	Unigene26807_D			Unigene19618_D	Unigene32475_D
	Unigene6213_D			Unigene23799_D	Unigene5686_D
	Unigene22620_D			Unigene1758_D	Unigene34462_D
	Unigene5509_D			CL2614.Contig1_D	Unigene24740_D
	Unigene20464_D			Unigene11484_D	CL6831.Contig1_D
	CL1573.Contig1_D			Unigene12418_D	CL7547.Contig1_D
	Unigene24184_D			Unigene15064_D	Unigene30646_D
	Unigene10943_D			Unigene11770_D	CL7004.Contig1_D
	Unigene5999_D			CL5306.Contig1_D	Unigene28033_D
	Unigene3742_D			CL767.Contig2_D	Unigene30044_D
	CL6396.Contig2_D			Unigene4723_D	Unigene15955_D
	Unigene33480_D			CL7325.Contig1_D	Unigene808_D
	Unigene36730_D			Unigene3597_D	CL5288.Contig2_D
	Unigene36342_D			Unigene586_D	Unigene13009_D
	Unigene21005_D			CL4003.Contig2_D	CL2035.Contig2_D
	Unigene17686_D			Unigene8601_D	Unigene34148_D
	Unigene21138_D			Unigene11155_D	Unigene1420_D
	Unigene1556_D			CL2823.Contig2_D	CL2084.Contig2_D
	Unigene15329_D			CL264.Contig2_D	CL7392.Contig3_D
	Unigene35747_D			Unigene18400_D	Unigene10673_D
	CL1790.Contig5_D			Unigene12158_D	Unigene29670_D
	Unigene2488_D			Unigene30768_D	CL2276.Contig1_D
	CL2069.Contig2_D			CL3222.Contig4_D	Unigene29282_D
	Unigene30918_D			Unigene18662_D	CL7283.Contig2_D
	Unigene56_D			CL445.Contig2_D	CL594.Contig3_D
	CL1236.Contig3_D			Unigene15993_D	Unigene7451_D
	CL1175.Contig2_D			CL414.Contig2_D	CL7609.Contig6_D
	Unigene3620_D			Unigene33476_D	Unigene21472_D
	CL3683.Contig2_D			Unigene15705_D	Unigene25354_D
	CL1707.Contig1_D			Unigene1954_D	CL2886.Contig2_D
	Unigene5960_D			Unigene28008_D	Unigene30651_D
	Unigene25492_D			Unigene20668_D	CL276.Contig2_D
	Unigene11585_D			CL2254.Contig1_D	CL2464.Contig2_D
	Unigene15345_D			Unigene4337_D	CL6625.Contig1_D
	CL2854.Contig2_D			Unigene7616_D	CL458.Contig4_D
	CL3234.Contig1_D			Unigene31874_D	Unigene24572_D
	Unigene23804_D			Unigene8291_D	CL4074.Contig2_D
	CL5372.Contig2_D			Unigene20158_D	Unigene6675_D
	CL3290.Contig1_D			Unigene5417_D	Unigene15560_D
	Unigene9347_D			Unigene10918_D	CL1256.Contig12_D
	Unigene16459_D			Unigene32872_D	CL4646.Contig1_D
	CL3216.Contig1_D			Unigene22882_D	Unigene32367_D
	CL485.Contig1_D			Unigene32731_D	CL3795.Contig1_D
	CL6716.Contig2_D			CL758.Contig2_D	CL4897.Contig1_D
	Unigene28701_D			CL4738.Contig2_D	Unigene6018_D
	Unigene7044_D			Unigene2571_D	Unigene26808_D
	CL2500.Contig1_D			Unigene15757_D	Unigene17093_D
	CL2287.Contig5_D			Unigene4499_D	Unigene2139_D
	Unigene5581_D			Unigene23976_D	Unigene28278_D
	Unigene35187_D			CL6835.Contig2_D	CL3438.Contig3_D
	Unigene31173_D			Unigene34875_D	CL3254.Contig4_D
	Unigene27585_D			Unigene33418_D	Unigene30965_D
	CL5097.Contig2_D				CL7611.Contig2_D
	Unigene25763_D				CL6043.Contig11_D
	Unigene35195_D				CL4725.Contig6_D
	CL59.Contig1_D				Unigene15653_D
	Unigene3719_D				CL5808.Contig2_D
	Unigene17624_D				CL6263.Contig2_D
	Unigene24599_D				Unigene18086_D
	CL3497.Contig2_D				CL5955.Contig2_D
	CL4721.Contig1_D				CL2347.Contig2_D
	CL6450.Contig3_D				CL4967.Contig2_D
	Unigene18490_D				CL3409.Contig1_D
	CL3565.Contig1_D				Unigene33197_D
	CL137.Contig10_D				Unigene20658_D
	CL7317.Contig2_D				Unigene32024_D
	CL5385.Contig2_D				Unigene17191_D
	CL2246.Contig2_D				CL1093.Contig1_D
	Unigene10060_D				Unigene31565_D
	CL5877.Contig4_D				CL7050.Contig2_D
	Unigene1115_D				CL2561.Contig2_D
	Unigene25009_D				Unigene17740_D
	Unigene5062_D				Unigene23715_D
	Unigene12354_D				Unigene24282_D
	Unigene32363_D				Unigene892_D
	Unigene485_D				CL3755.Contig6_D
	CL1811.Contig3_D				CL625.Contig2_D
	Unigene1754_D				Unigene3590_D
	Unigene27678_D				CL1486.Contig2_D
	Unigene17717_D				CL7231.Contig1_D
	Unigene780_D				CL3859.Contig1_D
	Unigene27684_D				CL853.Contig3_D
	Unigene5564_D				Unigene33665_D
	CL6413.Contig1_D				Unigene17397_D
	CL7051.Contig1_D				Unigene23260_D
	Unigene31781_D				CL4960.Contig1_D
	CL2222.Contig1_D				Unigene20412_D
	CL5751.Contig2_D				CL3398.Contig1_D
	CL5326.Contig3_D				CL1914.Contig3_D
	Unigene23476_D				Unigene9351_D
	Unigene2248_D				Unigene4953_D
	Unigene15031_D				Unigene17556_D
	CL1496.Contig1_D				Unigene6121_D
	CL827.Contig1_D				CL7420.Contig2_D
	Unigene5464_D				Unigene32693_D
	CL3802.Contig2_D				Unigene5916_D
	CL2739.Contig8_D				CL6148.Contig1_D
	Unigene6050_D				CL1561.Contig1_D
	Unigene9903_D				Unigene28639_D
	Unigene3139_D				Unigene2429_D
	Unigene15884_D				Unigene34968_D
	Unigene25673_D				Unigene20603_D
	CL4801.Contig1_D				Unigene3210_D
	Unigene17713_D				Unigene12718_D
	Unigene37046_D				Unigene11677_D
	Unigene15148_D				CL1329.Contig3_D
	CL2793.Contig2_D				CL2619.Contig3_D
	Unigene6928_D				Unigene26328_D
	CL3585.Contig2_D				CL2305.Contig2_D
	CL1189.Contig2_D				Unigene11344_D
	Unigene11174_D				CL2165.Contig1_D
	CL7419.Contig1_D				CL336.Contig5_D
	Unigene11173_D				Unigene2657_D
	Unigene29187_D				CL6825.Contig1_D
	CL936.Contig2_D				Unigene25287_D
	CL1997.Contig1_D				Unigene26287_D
	Unigene5750_D				Unigene13178_D
	Unigene26817_D				CL594.Contig2_D
	CL4883.Contig2_D				Unigene13892_D
	CL7622.Contig2_D				CL246.Contig1_D
	CL7435.Contig1_D				CL1502.Contig4_D
	Unigene4883_D				CL6159.Contig2_D
	CL268.Contig3_D				Unigene4505_D
	Unigene21929_D				Unigene25272_D
	Unigene6960_D				CL930.Contig2_D
	Unigene26544_D				Unigene33946_D
	CL6706.Contig1_D				Unigene97_D
	Unigene273_D				CL2190.Contig2_D
	Unigene32047_D				Unigene383_D
	CL4092.Contig2_D				Unigene29530_D
	CL135.Contig2_D				Unigene16403_D
	CL4109.Contig3_D				Unigene27155_D
	Unigene414_D				CL2765.Contig2_D
	CL1482.Contig3_D				Unigene20650_D
	CL4710.Contig3_D				Unigene31345_D
	CL6383.Contig1_D				Unigene32016_D
	Unigene7163_D				CL6203.Contig3_D
	Unigene25778_D				Unigene14132_D
	CL2179.Contig2_D				CL2456.Contig1_D
	CL4660.Contig2_D				CL7588.Contig2_D
	Unigene31289_D				Unigene24678_D
	CL5752.Contig1_D				Unigene4159_D
	Unigene22800_D				CL4142.Contig2_D
	CL4934.Contig2_D				Unigene8947_D
	CL1539.Contig1_D				Unigene11819_D
	Unigene28592_D				CL3859.Contig2_D
	Unigene9980_D				Unigene24608_D
	Unigene32515_D				Unigene8688_D
	Unigene1523_D				Unigene17944_D
	Unigene11249_D				CL540.Contig1_D
	Unigene22928_D				Unigene18241_D
	Unigene6326_D				Unigene11458_D
	Unigene14878_D				Unigene12398_D
	CL2120.Contig2_D				Unigene14517_D
	Unigene30003_D				Unigene2016_D
	CL5926.Contig1_D				CL431.Contig4_D
	CL644.Contig1_D				CL2053.Contig3_D
	Unigene24508_D				Unigene23661_D
	CL1895.Contig2_D				Unigene18943_D
	Unigene420_D				Unigene20197_D
	Unigene27546_D				CL1141.Contig2_D
	Unigene13212_D				Unigene20645_D
	Unigene26012_D				Unigene24118_D
	Unigene5846_D				Unigene19121_D
	Unigene29017_D				Unigene16634_D
	Unigene34480_D				CL1725.Contig1_D
	CL6429.Contig2_D				Unigene31596_D
	Unigene16822_D				Unigene21777_D
	Unigene10382_D				Unigene34351_D
	Unigene7435_D				CL5038.Contig1_D
	CL5952.Contig2_D				CL7132.Contig4_D
	Unigene603_D				CL3065.Contig1_D
	CL7337.Contig1_D				Unigene35230_D
	CL863.Contig1_D				CL4759.Contig3_D
	CL2043.Contig1_D				CL3628.Contig1_D
	CL7421.Contig3_D				Unigene9152_D
	Unigene2361_D				CL931.Contig2_D
	CL3106.Contig2_D				Unigene31876_D
	CL2602.Contig3_D				Unigene31933_D
	Unigene11772_D				Unigene20944_D
	CL3934.Contig1_D				CL4958.Contig1_D
	Unigene8468_D				Unigene26878_D
	CL3264.Contig1_D				Unigene665_D
	CL1154.Contig2_D				CL5345.Contig2_D
	CL4745.Contig4_D				Unigene12989_D
	CL7379.Contig1_D				Unigene21256_D
	Unigene20632_D				Unigene35220_D
	CL59.Contig2_D				Unigene13232_D
	Unigene21879_D				Unigene27516_D
	CL5525.Contig2_D				Unigene1454_D
	CL7591.Contig1_D				CL1537.Contig1_D
	Unigene6237_D				Unigene15557_D
	CL1259.Contig2_D				Unigene20285_D
	Unigene3011_D				CL4947.Contig1_D
	CL1154.Contig1_D				Unigene28957_D
	Unigene25253_D				Unigene16473_D
	CL5605.Contig2_D				CL6043.Contig5_D
	Unigene9457_D				Unigene6397_D
	CL4778.Contig2_D				Unigene12005_D
	CL6264.Contig3_D				CL2485.Contig1_D
	CL7497.Contig1_D				CL336.Contig1_D
	Unigene33843_D				CL3446.Contig1_D
	Unigene12050_D				Unigene15269_D
	Unigene2272_D				Unigene1430_D
	Unigene12517_D				CL1509.Contig1_D
	CL5755.Contig2_D				Unigene1039_D
	Unigene25756_D				CL2791.Contig1_D
	CL2368.Contig3_D				Unigene22940_D
	CL1799.Contig2_D				CL931.Contig3_D
	Unigene17459_D				CL5731.Contig1_D
	Unigene986_D				Unigene21259_D
	CL777.Contig1_D				Unigene33751_D
	Unigene35549_D				CL987.Contig1_D
	Unigene17929_D				Unigene35892_D
	CL4032.Contig2_D				CL5680.Contig2_D
	Unigene27364_D				CL4088.Contig2_D
	Unigene34574_D				CL173.Contig2_D
	Unigene29769_D				Unigene32522_D
	Unigene36990_D				Unigene36647_D
	Unigene8113_D				Unigene6259_D
	Unigene4104_D				CL681.Contig2_D
	CL2405.Contig2_D				Unigene15279_D
	Unigene18002_D				Unigene3604_D
	Unigene19130_D				CL4617.Contig1_D
	CL731.Contig1_D				Unigene11962_D
	Unigene18433_D				Unigene30834_D
	CL1997.Contig2_D				Unigene10600_D
	CL531.Contig3_D				Unigene10724_D
	Unigene17317_D				Unigene31745_D
	CL2120.Contig1_D				Unigene20525_D
	Unigene4012_D				Unigene25204_D
	Unigene28437_D				CL4494.Contig1_D
	Unigene528_D				Unigene7126_D
	CL3448.Contig2_D				CL3984.Contig2_D
	Unigene18460_D				CL3119.Contig1_D
	Unigene10905_D				CL5496.Contig4_D
	Unigene20171_D				Unigene36745_D
	Unigene15530_D				Unigene1395_D
	Unigene29935_D				Unigene7444_D
	Unigene3554_D				CL2799.Contig2_D
	Unigene4700_D				Unigene14719_D
	Unigene15518_D				Unigene21317_D
	CL5614.Contig2_D				CL862.Contig2_D
	CL1594.Contig1_D				Unigene27113_D
	Unigene15124_D				CL2154.Contig2_D
	Unigene1843_D				Unigene15691_D
	Unigene5320_D				CL5328.Contig5_D
	CL4468.Contig3_D				Unigene35688_D
	Unigene31755_D				Unigene4537_D
	Unigene28776_D				CL6952.Contig1_D
	CL3552.Contig2_D				Unigene16467_D
	Unigene31465_D				Unigene25735_D
	Unigene5154_D				CL7609.Contig5_D
	Unigene21181_D				CL2546.Contig3_D
	Unigene1690_D				Unigene33274_D
	Unigene5835_D				CL2531.Contig2_D
	CL632.Contig4_D				CL159.Contig2_D
	Unigene8728_D				CL4629.Contig1_D
	CL2124.Contig7_D				Unigene14666_D
	CL7317.Contig1_D				Unigene14400_D
	CL6565.Contig1_D				Unigene18430_D
	Unigene17449_D				Unigene19251_D
	CL7421.Contig1_D				CL6656.Contig2_D
	Unigene27855_D				Unigene16768_D
	Unigene31133_D				Unigene11221_D
	Unigene27195_D				Unigene29021_D
	Unigene6116_D				CL3788.Contig1_D
	CL1567.Contig4_D				Unigene13231_D
	Unigene4644_D				Unigene21628_D
	Unigene7490_D				Unigene33492_D
	CL1547.Contig3_D				CL4142.Contig3_D
	Unigene31966_D				CL5396.Contig2_D
	Unigene1539_D				Unigene35662_D
	Unigene16065_D				Unigene166_D
	CL4872.Contig1_D				Unigene34348_D
	CL1148.Contig2_D				Unigene20943_D
	Unigene16176_D				CL5439.Contig2_D
	Unigene7169_D				Unigene22206_D
	Unigene28027_D				Unigene23227_D
	Unigene2703_D				Unigene25412_D
	CL1942.Contig4_D				Unigene25431_D
	Unigene4247_D				CL1289.Contig1_D
	Unigene13118_D				Unigene18082_D
	CL2702.Contig4_D				CL6762.Contig1_D
	Unigene6478_D				Unigene29860_D
	CL5046.Contig2_D				Unigene17094_D
	Unigene13855_D				CL4120.Contig1_D
	Unigene29790_D				CL5624.Contig1_D
	CL4003.Contig1_D				Unigene2121_D
	Unigene32252_D				Unigene36977_D
	CL2825.Contig3_D				CL5913.Contig5_D
	Unigene18456_D				CL5631.Contig2_D
	Unigene33388_D				CL5922.Contig2_D
	Unigene12142_D				Unigene5245_D
	CL481.Contig1_D				Unigene29015_D
	Unigene17559_D				Unigene11734_D
	Unigene4174_D				CL7329.Contig2_D
	CL4873.Contig2_D				CL4102.Contig2_D
	Unigene36401_D				CL227.Contig2_D
	Unigene35580_D				Unigene30458_D
	Unigene25210_D				CL1199.Contig1_D
	CL28.Contig4_D				Unigene16237_D
	Unigene6008_D				Unigene24770_D
	Unigene35568_D				CL1493.Contig3_D
	Unigene30556_D				CL3395.Contig2_D
	CL3521.Contig3_D				Unigene24384_D
	Unigene23782_D				Unigene21604_D
	CL1571.Contig3_D				Unigene2345_D
	CL1971.Contig3_D				Unigene628_D
	Unigene18752_D				Unigene23141_D
	Unigene14096_D				Unigene8259_D
	CL3102.Contig3_D				CL461.Contig1_D
	CL475.Contig5_D				Unigene896_D
	CL6608.Contig3_D				Unigene35042_D
	Unigene23833_D				Unigene15641_D
	CL5289.Contig1_D				Unigene29695_D
	Unigene18601_D				Unigene25473_D
	CL4503.Contig2_D				Unigene23033_D
	CL1264.Contig8_D				Unigene15348_D
	Unigene20396_D				CL613.Contig2_D
	Unigene27540_D				Unigene21523_D
	CL5322.Contig2_D				CL1217.Contig4_D
	CL6087.Contig2_D				Unigene587_D
	Unigene29095_D				Unigene23796_D
	CL3112.Contig2_D				Unigene14770_D
	Unigene31397_D				CL855.Contig1_D
	Unigene11613_D				CL3281.Contig1_D
	CL4753.Contig3_D				Unigene1005_D
	Unigene10275_D				CL7236.Contig2_D
	Unigene8192_D				Unigene5025_D
	CL35.Contig4_D				CL931.Contig1_D
	Unigene17920_D				Unigene14406_D
	Unigene25993_D				Unigene6292_D
	Unigene28548_D				Unigene30420_D
	Unigene33626_D				CL1253.Contig1_D
	Unigene10427_D				CL5843.Contig1_D
	CL5833.Contig2_D				CL3592.Contig2_D
	Unigene4932_D				CL5028.Contig3_D
	CL5940.Contig1_D				Unigene1646_D
	Unigene1958_D				Unigene28644_D
	CL3497.Contig1_D				Unigene28975_D
	CL3912.Contig1_D				Unigene10136_D
	Unigene2209_D				CL3340.Contig1_D
	CL5880.Contig5_D				CL1886.Contig3_D
	Unigene2171_D				CL1448.Contig2_D
	CL765.Contig1_D				CL213.Contig1_D
	Unigene12831_D				CL4960.Contig2_D
	CL6355.Contig1_D				Unigene25717_D
	Unigene25952_D				CL5515.Contig1_D
	Unigene19723_D				CL1048.Contig6_D
	Unigene5486_D				Unigene34601_D
	Unigene2623_D				CL3549.Contig1_D
	CL2769.Contig2_D				Unigene25618_D
	CL3147.Contig1_D				Unigene13733_D
	Unigene22637_D				Unigene3363_D
	Unigene9680_D				Unigene28308_D
	Unigene2581_D				CL1215.Contig2_D
	Unigene16232_D				CL5905.Contig2_D
	CL537.Contig11_D				Unigene28508_D
	CL1892.Contig2_D				Unigene30270_D
	Unigene31108_D				Unigene2069_D
	Unigene10012_D				Unigene19420_D
	Unigene22612_D				Unigene14579_D
	Unigene34060_D				Unigene2133_D
	Unigene14476_D				Unigene14516_D
	Unigene20640_D				Unigene7812_D
	CL3063.Contig3_D				Unigene27406_D
	Unigene33999_D				CL7235.Contig2_D
	CL4910.Contig2_D				Unigene1550_D
	Unigene30024_D				Unigene28443_D
	CL3812.Contig2_D				Unigene16620_D
	Unigene3122_D				CL1698.Contig2_D
	Unigene1264_D				CL4629.Contig3_D
	CL5880.Contig3_D				CL6365.Contig2_D
	CL4922.Contig1_D				Unigene27644_D
	Unigene3649_D				CL4669.Contig2_D
	CL537.Contig10_D				Unigene11296_D
	CL4336.Contig2_D				Unigene289_D
	Unigene2631_D				Unigene7993_D
	Unigene15846_D				Unigene35614_D
	CL756.Contig1_D				Unigene16740_D
	Unigene2622_D				CL4161.Contig1_D
	CL161.Contig2_D				Unigene17226_D
	CL537.Contig1_D				Unigene27159_D
	Unigene5390_D				Unigene7819_D
	Unigene4060_D				CL5117.Contig3_D
	CL52.Contig1_D				CL5038.Contig2_D
	Unigene20135_D				CL2883.Contig4_D
	Unigene29185_D				Unigene33702_D
	Unigene17695_D				CL4001.Contig2_D
	Unigene36082_D				Unigene7747_D
	Unigene28056_D				Unigene27969_D
	CL4157.Contig2_D				CL4570.Contig1_D
	Unigene19456_D				Unigene13657_D
	Unigene639_D				Unigene36357_D
	Unigene4919_D				Unigene23139_D
	Unigene22686_D				CL7152.Contig1_D
	Unigene233_D				Unigene8286_D
	Unigene25195_D				Unigene7487_D
	CL2887.Contig2_D				CL6557.Contig1_D
	Unigene24125_D				Unigene10086_D
	Unigene32919_D				Unigene13072_D
	Unigene26225_D				Unigene32879_D
	Unigene19318_D				CL167.Contig2_D
	Unigene4290_D				CL6732.Contig1_D
	Unigene33834_D				CL694.Contig1_D
	Unigene29054_D				CL1141.Contig4_D
	CL5984.Contig1_D				Unigene24531_D
	Unigene1054_D				Unigene20146_D
	Unigene25496_D				Unigene7825_D
	CL4011.Contig1_D				Unigene36358_D
	Unigene9133_D				Unigene5472_D
	Unigene19342_D				CL2491.Contig1_D
	CL1979.Contig3_D				Unigene11838_D
	Unigene29161_D				CL7375.Contig2_D
	CL509.Contig2_D				CL4519.Contig1_D
	CL5774.Contig2_D				CL115.Contig1_D
	CL6373.Contig1_D				CL4039.Contig2_D
	Unigene8991_D				Unigene14981_D
	CL2985.Contig1_D				Unigene2389_D
	CL2333.Contig3_D				Unigene26200_D
	Unigene27706_D				CL6020.Contig1_D
	Unigene12289_D				CL6874.Contig1_D
	CL5320.Contig2_D				CL270.Contig6_D
	CL7337.Contig2_D				CL461.Contig2_D
	Unigene19496_D				CL7261.Contig1_D
	Unigene4836_D				Unigene19371_D
	CL2686.Contig3_D				Unigene22033_D
	Unigene11031_D				Unigene31301_D
	Unigene4517_D				CL1617.Contig3_D
	CL7165.Contig3_D				CL4725.Contig3_D
	Unigene674_D				Unigene28793_D
	Unigene852_D				Unigene21738_D
	Unigene27931_D				Unigene24422_D
	CL5024.Contig2_D				CL1327.Contig1_D
	CL4265.Contig1_D				CL4906.Contig2_D
	Unigene30108_D				Unigene968_D
	Unigene5550_D				Unigene30048_D
	Unigene24680_D				CL470.Contig1_D
	CL564.Contig2_D				CL6634.Contig2_D
	CL1797.Contig3_D				Unigene25464_D
	Unigene20834_D				CL277.Contig2_D
	Unigene14562_D				Unigene26444_D
	Unigene17807_D				Unigene26445_D
	Unigene31453_D				Unigene1188_D
	Unigene20009_D				Unigene16304_D
	Unigene28811_D				Unigene22136_D
	Unigene2928_D				Unigene2695_D
	Unigene13165_D				CL1305.Contig2_D
	Unigene8359_D				CL2912.Contig2_D
	CL6383.Contig2_D				Unigene36652_D
	Unigene31711_D				Unigene21075_D
	CL2829.Contig2_D				Unigene22421_D
	Unigene28777_D				Unigene17172_D
	Unigene7846_D				CL2114.Contig2_D
	CL755.Contig2_D				CL2561.Contig1_D
	Unigene30064_D				CL4158.Contig2_D
	CL5587.Contig2_D				CL2456.Contig3_D
	Unigene7640_D				Unigene2729_D
	Unigene2786_D				CL1100.Contig4_D
	CL2966.Contig3_D				Unigene4633_D
	Unigene34578_D				CL7519.Contig3_D
	Unigene4190_D				Unigene23726_D
	Unigene34815_D				Unigene6083_D
	Unigene11244_D				Unigene11947_D
	Unigene13953_D				CL4719.Contig2_D
	Unigene285_D				CL5496.Contig1_D
	Unigene15073_D				CL4549.Contig2_D
	Unigene22581_D				Unigene18311_D
	Unigene11749_D				Unigene18253_D
	Unigene21304_D				Unigene20516_D
	Unigene13578_D				CL3255.Contig3_D
	Unigene9388_D				Unigene33207_D
	CL3178.Contig2_D				Unigene5745_D
	Unigene3707_D				Unigene8149_D
	Unigene26369_D				Unigene9379_D
	CL583.Contig2_D				Unigene3049_D
	Unigene32034_D				CL6779.Contig2_D
	CL1085.Contig2_D				Unigene16126_D
	CL308.Contig1_D				Unigene2948_D
	Unigene28536_D				CL3673.Contig1_D
	Unigene11099_D				Unigene1369_D
	Unigene17989_D				Unigene10296_D
	Unigene18329_D				Unigene34184_D
	Unigene17846_D				Unigene15508_D
	CL2488.Contig2_D				CL1561.Contig2_D
	CL4314.Contig1_D				Unigene1_D
	CL2138.Contig3_D				Unigene24545_D
	CL4604.Contig1_D				Unigene6670_D
	Unigene1259_D				CL749.Contig1_D
	Unigene1173_D				Unigene33654_D
	Unigene4416_D				Unigene3178_D
	Unigene1642_D				CL6729.Contig1_D
	CL6630.Contig1_D				Unigene28848_D
	CL6559.Contig2_D				CL1360.Contig2_D
	Unigene21219_D				CL648.Contig2_D
	Unigene33551_D				Unigene1531_D
	CL6228.Contig2_D				Unigene4543_D
	Unigene5171_D				CL2352.Contig1_D
	Unigene1957_D				Unigene4021_D
	CL1815.Contig2_D				CL846.Contig2_D
[truncated: 5,069 more rows]

## Sheet: Table S6
Supplementary Table S6. KEGG pathway enrichment analysis of the DEGs included in the bell-shaped DEG clusters
Ko ID	P Value	Gene Number	Enriched KEGG Pathway
P. ostii (cluster 1, 4, 5)
ko01110	4.33e-14	227	Biosynthesis of secondary metabolites
ko00941	9.57e-11	23	Flavonoid biosynthesis
ko00940	1.57e-10	51	Phenylpropanoid biosynthesis
ko04144	1.57e-07	76	Endocytosis
ko00051	6.23e-07	27	Fructose and mannose metabolism
ko00010	1.7e-06	42	Glycolysis / Gluconeogenesis
ko00511	2.15e-06	25	Other glycan degradation
ko00710	1.38e-05	32	Carbon fixation in photosynthetic organisms
ko00904	2.27e-05	10	Diterpenoid biosynthesis
ko00592	0.000103	19	alpha-Linolenic acid metabolism
ko01100	0.000188	311	Metabolic pathways
ko00350	0.000256	17	Tyrosine metabolism
ko00531	0.000511	11	Glycosaminoglycan degradation
ko00943	0.000662	11	Isoflavonoid biosynthesis
ko00460	0.000816	21	Cyanoamino acid metabolism
ko00030	0.000822	23	Pentose phosphate pathway
ko00604	0.001456	9	Glycosphingolipid biosynthesis - ganglio series
ko00480	0.001945	18	Glutathione metabolism
ko00942	0.001989	6	Anthocyanin biosynthesis
ko00944	0.002644	8	Flavone and flavonol biosynthesis
ko00500	0.003241	50	Starch and sucrose metabolism
ko04626	0.003667	61	Plant-pathogen interaction
ko01200	0.009081	56	Carbon metabolism
ko00906	0.011645	10	Carotenoid biosynthesis
ko04075	0.012442	47	Plant hormone signal transduction
ko00073	0.015273	8	Cutin, suberine and wax biosynthesis
ko00905	0.016521	5	Brassinosteroid biosynthesis
ko00908	0.017085	7	Zeatin biosynthesis
ko00600	0.018728	13	Sphingolipid metabolism
ko00052	0.020969	18	Galactose metabolism
ko00053	0.022078	13	Ascorbate and aldarate metabolism
ko00945	0.022197	10	Stilbenoid, diarylheptanoid and gingerol biosynthesis
ko00910	0.036229	12	Nitrogen metabolism
ko00860	0.038066	12	Porphyrin and chlorophyll metabolism
ko00950	0.039861	7	Isoquinoline alkaloid biosynthesis
ko01220	0.040538	4	Degradation of aromatic compounds
ko00360	0.040594	10	Phenylalanine metabolism
ko04141	0.041641	48	Protein processing in endoplasmic reticulum
ko00220	0.043295	14	Arginine biosynthesis
P. ludlowii (cluster1, 4, 7)
ko00940	1.11e-08	45	Phenylpropanoid biosynthesis
ko01110	2.65e-06	188	Biosynthesis of secondary metabolites
ko00945	0.000239	14	Stilbenoid, diarylheptanoid and gingerol biosynthesis
ko00360	0.000427	15	Phenylalanine metabolism
ko00943	0.00043	9	Isoflavonoid biosynthesis
ko00460	0.001428	19	Cyanoamino acid metabolism
ko00941	0.001516	13	Flavonoid biosynthesis
ko00010	0.001629	33	Glycolysis / Gluconeogenesis
ko00620	0.00305	24	Pyruvate metabolism
ko04144	0.003643	57	Endocytosis
ko00020	0.004158	16	Citrate cycle (TCA cycle)
ko00909	0.007179	6	Sesquiterpenoid and triterpenoid biosynthesis
ko00380	0.008465	12	Tryptophan metabolism
ko00903	0.012627	9	Limonene and pinene degradation
ko04712	0.013339	17	Circadian rhythm - plant
ko00500	0.01377	46	Starch and sucrose metabolism
ko00603	0.016253	4	Glycosphingolipid biosynthesis - globo and isoglobo series
ko00061	0.018307	11	Fatty acid biosynthesis
ko00710	0.019407	20	Carbon fixation in photosynthetic organisms
ko00904	0.019506	7	Diterpenoid biosynthesis
ko01100	0.021605	289	Metabolic pathways
ko00592	0.022212	13	alpha-Linolenic acid metabolism
ko00270	0.026934	21	Cysteine and methionine metabolism
ko01200	0.032231	50	Carbon metabolism
ko01040	0.036431	9	Biosynthesis of unsaturated fatty acids
ko00052	0.043044	17	Galactose metabolism
ko00600	0.044157	12	Sphingolipid metabolism
ko00944	0.044814	5	Flavone and flavonol biosynthesis

## Sheet: Table S7
Supplementary Table S7. List of candidate genes potentially involved in regulating ALA biosynthesis and accumulation in plants
ID	TAIR ID	Functional Category	Annotation	Involvement in Fatty Acid Metabolism Suggested By Previous Study
CL4219.Contig2_F	AT3G12120	MB	FAD2	Linked to the SNPs associated with variation in fatty acid proportions. (Branham et al., 2015)
Unigene26388_F	AT1G12780	MB	UDP-D-glucose/UDP-D-galactose 4-epimerase 1	Linked to the SNPs associated with variation in fatty acid proportions. (Branham et al., 2015)
Unigene14292_F	AT1G22710	MB	sucrose-proton symporter 2,SUC2	Linked to the SNPs associated with variation in fatty acid proportions. (Branham et al., 2015)
CL4969.Contig1_F	AT2G36690	MB	2-oxoglutarate (2OG) and Fe(II)-dependent oxygenase superfamily protein
CL6654.Contig2_F	AT1G15950	MB	cinnamoyl coa reductase 1
Unigene8912_F	AT3G06350	MB	dehydroquinate dehydratase
CL4770.Contig4_F	AT5G05580	MB	FAD3
CL4770.Contig5_F	AT5G05580	MB	FAD3
CL268.Contig4_F	AT1G76490	MB	hydroxy methylglutaryl CoA reductase 1
CL1195.Contig1_F	AT5G19440	MB	NAD(P)-binding Rossmann-fold superfamily protein
Unigene32071_F	AT1G67750	MB	Pectate lyase family protein
CL6012.Contig2_F	AT4G10960	MB	UDP-D-glucose/UDP-D-galactose 4-epimerase 5, UGE5	Linked to the SNPs associated with variation in fatty acid proportions. (Branham et al., 2015)
CL3953.Contig1_F	AT1G48910	MB	Flavin-containing monooxygenase family protein,YUC10
CL3859.Contig2_F	AT3G29810	MB	COBRA-like protein 2 precursor, COBL2	Linked to the SNPs associated with variation in fatty acid proportions. (Li et al., 2013)
Unigene25530_F	AT5G12040	MB	Nitrilase/cyanide hydratase and apolipoprotein N-acyltransferase family protein
CL810.Contig1_F	AT3G54450	MS	Major facilitator superfamily protein	Linked to the SNPs associated with variation in fatty acid proportions. (Branham et al., 2015)
Unigene33229_F	AT5G41800	MS	Transmembrane amino acid transporter family protein	Linked to the SNPs associated with variation in fatty acid proportions. (Li et al., 2013)
CL1484.Contig1_F	AT1G12420	MS	ACT domain repeat 8
Unigene5374_F	AT1G10040	MS	alpha/beta-Hydrolases superfamily protein
Unigene31832_F	AT4G34940	MS	armadillo repeat only 1 Armadillo repeat protein
CL1016.Contig1_F	AT2G41700	MS	ATP-binding cassette A1
Unigene3848_F	-	MS	CASP-like protein
Unigene23786_F	AT2G37390	MS	Chloroplast-targeted copper chaperone protein	Linked to the SNPs associated with variation in fatty acid proportions. (Li et al., 2013)
Unigene6899_F	AT1G68290	MS	endonuclease 2, ENDO 2	Linked to the SNPs associated with variation in fatty acid proportions. (Branham et al., 2015)
CL1877.Contig2_F	AT5G35700	MS	fimbrin-like protein 2, FIM2
Unigene14424_F	AT3G63420	MS	Ggamma-subunit 1
Unigene33530_F	AT4G15550	MS	indole-3-acetate beta-D-glucosyltransferase, IAGLU
CL4025.Contig2_F	AT5G59320	MS	lipid transfer protein 3
Unigene28970_F	AT5G19440	MS	NAD(P)-binding Rossmann-fold superfamily protein
Unigene5049_F	AT1G12110	MS	nitrate transporter 1
Unigene21133_F	AT4G08300	MS	nodulin MtN21 /EamA-like transporter family protein
Unigene5428_F	AT1G14590	MS	Nucleotide-diphospho-sugar transferase family protein
Unigene33230_F	AT5G64430	MS	Octicosapeptide/Phox/Bem1p family protein
Unigene4428_F	AT2G02100	MS	plant defensin
Unigene27653_F	AT4G24380	MS	Protein of unknown function
Unigene15793_F	AT2G19460	MS	Protein of unknown function (DUF3511)
Unigene31490_F	AT4G23490	MS	Protein of unknown function (DUF605)
Unigene34709_F	AT5G10830	MS	S-adenosyl-L-methionine-dependent methyltransferases superfamily protein
Unigene21940_F	AT3G60690	MS	SAUR-like auxin-responsive protein family
CL6819.Contig1_F	AT5G43380	MS	serine/threonine-protein phosphatase
Unigene963_F	AT5G66040	MS	sulfurtransferase protein
Unigene29296_F	AT5G15900	MS	TRICHOME BIREFRINGENCE-LIKE 19	Linked to the SNPs associated with variation in fatty acid proportions. (Branham et al., 2015)
Unigene33474_F	AT5G15900	MS	TRICHOME BIREFRINGENCE-LIKE 19	Linked to the SNPs associated with variation in fatty acid proportions. (Branham et al., 2015)
Unigene11322_F	AT1G03700	MS	Uncharacterised protein family
Unigene4038_F	AT1G70780	MS	unknown protein
Unigene3796_F	AT5G06270	MS	unknown protein
Unigene8145_F	AT5G14410	MS	unknown protein
Unigene6965_F	-	MS	unnamed protein product
Unigene12457_F	AT5G53550	MS	YELLOW STRIPE like 3
Unigene19461_F	AT5G64130	MS	cAMP-regulated phosphoprotein 19-related protein
CL2683.Contig3_F	AT1G31830	MS	Amino acid permease family protein
Unigene5972_F	AT5G11380	MS	1-deoxy-D-xylulose 5-phosphate synthase 3, DXPS3	Linked to the SNPs associated with variation in fatty acid proportions. (Li et al., 2013)
Unigene33362_F	AT2G28940	MS	Protein kinase superfamily protein
CL6090.Contig1_F	AT5G24580	MS	Heavy metal transport/detoxification superfamily protein
CL4027.Contig1_F	AT4G19110	MS	Protein kinase superfamily protein
CL3899.Contig1_F	AT2G31200	MS	actin depolymerizing factor 6, ADF6
Unigene1327_F	AT5G24600	MS	Protein of unknown function, DUF599	Linked to the SNPs associated with variation in fatty acid proportions. (Li et al., 2013)
Unigene25575_F	AT2G27310	MS	F-box family protein
Unigene29128_F	AT5G42800	MS	dihydroflavonol 4-reductase, DFR	Linked to the SNPs associated with variation in fatty acid proportions. (Li et al., 2013)
Unigene6110_F	AT5G59890	MS	actin depolymerizing factor 4, ADF4
Unigene32957_F	AT2G27230	MS	transcription factor-related, LHW	Possibly correlated with oil content, protein content or FA compositions. (Gu et al., 2017)
CL6602.Contig2_F	AT1G70520	PM	cysteine-rich RLK (RECEPTOR-like protein kinase) 2	Linked to the SNPs associated with variation in fatty acid proportions. (Branham et al., 2015)
CL1058.Contig1_F	AT4G24480	PM	Protein kinase superfamily protein
CL4892.Contig1_F	AT5G56890	PM	Protein kinase superfamily protein
Unigene25370_F	AT3G53690	PM	RING/U-box superfamily protein
CL5263.Contig2_F	AT1G63800	PM	ubiquitin-conjugating enzyme 5, UBC5
Unigene6936_F	AT1G19180	RS	jasmonate-zim-domain protein 1, JAZ1	Related to the fatty acid pathway. (Iberkleid et al., 2015)
Unigene16360_F	AT1G11910	RS	aspartic proteinase A1	Linked to the SNPs associated with variation in fatty acid proportions. (Li et al., 2013)
Unigene12317_F	AT1G77120	RS	alcohol dehydrogenase 1
Unigene29861_F	AT1G11910	RS	aspartic proteinase A1
CL294.Contig2_F	AT1G11910	RS	aspartic proteinase A1
CL2062.Contig1_F	AT3G26040	RS	HXXXD-type acyl-transferase family protein	Linked to the SNPs associated with variation in fatty acid proportions. (Branham et al., 2015)
Unigene34717_F	AT3G26040	RS	HXXXD-type acyl-transferase family protein	Linked to the SNPs associated with variation in fatty acid proportions. (Branham et al., 2015)
CL4124.Contig3_F	AT1G05680	RS	Uridine diphosphate glycosyltransferase 74E2	Linked to the SNPs associated with variation in fatty acid proportions. (Branham et al., 2015)
Unigene31741_F	AT5G54510	RS	Auxin-responsive GH3 family protein, DFL1
CL6654.Contig1_F	AT1G15950	RS	cinnamoyl coa reductase 1, CCR1
Unigene34702_F	AT1G54100	RS	aldehyde dehydrogenase 7B4, ALDH7B4
Unigene10086_F	AT1G74670	RS	Gibberellin-regulated family protein, GASA6
Unigene460_F	AT3G11820	RS	syntaxin of plants 121, SYP121	Linked to the SNPs associated with variation in fatty acid proportions. (Li et al., 2013)
Unigene19490_F	AT3G16770	RT	ERF,ERF72
Unigene27445_F	AT4G32010	RT	B3,B3,HSL1	Regulators of oil. (Mcglew et al., 2015)
Unigene32966_F	AT5G16560	RT	G2-like,KAN1
Unigene9795_F	AT1G32240	RT	G2-like,KAN2
Unigene29177_F	AT4G11660	RT	HSF,HSF7	Linked to the SNPs associated with variation in fatty acid proportions. (Li et al., 2013)
Unigene4785_F	AT1G09540	RT	MYB,MYB61
Unigene28309_F	AT5G26660	RT	MYB,MYB86
Unigene20077_F	AT5G61430	RT	NAC,NAC100	Linked to the SNPs associated with variation in fatty acid proportions. (Li et al., 2013)
Unigene856_F	AT5G47670	RT	NF-YB,L1L	Regulate FAD3 via [bZIP67:L1L:NF-YC2] complex. (Mendes et al., 2013)
CL5120.Contig1_F	AT3G54320	RT	AP2,WRI1	Govern the flux of carbon through glycolysis and fatty acid synthesis. (Baud et al., 2007; Cernac and Benning, 2004)
Unigene28356_F	AT3G26790	RT	B3,FUS3	Regulate FAD3 via [bZIP67:L1L:NF-YC2] complex. (Mendes et al., 2013)
Unigene11796_F	AT3G19500	RT	bHLH,bHLH113	Co-expressed with major lipid genes. (Tian et al., 2019)
Note: MB:Metabolism, MS: Miscellaneous, PM: Protein modification, RS: Response to stimulus and signal transduction, RT: Regulation of transcription
Reference: Branham, S.E., Wright, S.J., Reba, A., and Linder, C.R. (2015). Genome-Wide association study of Arabidopsis thaliana identifies determinants of natural variation in seed oil composition. J. Hered. 107, 248-256. doi: 10.1093/jhered/esv100. Baud, S., Mendoza, M.S., To, A., Harscoët, E., Lepiniec, L., and Dubreucq, B. (2007). WRINKLED1 specifies the regulatory action of LEAFY COTYLEDON2 …

## Sheet: Table S8
Supplementary Table S8. GO enrichment of candidate genes
GO term	GO term definition	P Value
GO:0006636	unsaturated fatty acid biosynthetic process	7.1e-05
GO:0009735	response to cytokinin	0.001
GO:0033499	galactose catabolic process via UDP-galactose	0.0016
GO:0030163	protein catabolic process	0.0035
GO:0009266	response to temperature stimulus	0.0035
GO:0072660	maintenance of protein location in plasma membrane	0.0046
GO:0046369	galactose biosynthetic process	0.0046
GO:0051245	negative regulation of cellular defense response	0.0046
GO:0030042	actin filament depolymerization	0.0049
GO:0009744	response to sucrose	0.0081
GO:0009944	polarity specification of adaxial/abaxial axis	0.0088
GO:0009685	gibberellin metabolic process	0.009
GO:0071475	cellular hyperosmotic salinity response	0.0091
GO:1900067	regulation of cellular response to alkaline pH	0.0091
GO:0006110	regulation of glycolytic process	0.0091
GO:0010373	negative regulation of gibberellin biosynthetic process	0.0091
GO:0033358	UDP-L-arabinose biosynthetic process	0.0091
GO:0045227	capsule polysaccharide biosynthetic process	0.0091
GO:0010119	regulation of stomatal movement	0.0105
GO:0055114	oxidation-reduction process	0.0108
GO:0035308	negative regulation of protein dephosphorylation	0.0136
GO:1901959	positive regulation of cutin biosynthetic process	0.0136
GO:0010541	acropetal auxin transport	0.0136
GO:0010479	stele development	0.0136
GO:0010089	xylem development	0.0158
GO:0009737	response to abscisic acid	0.0171
GO:0010158	abaxial cell fate specification	0.0181
GO:0010262	somatic embryogenesis	0.0181
GO:0051639	actin filament network formation	0.0226
GO:0009733	response to auxin	0.0249
GO:0009915	phloem sucrose loading	0.0271
GO:0070301	cellular response to hydrogen peroxide	0.0271
GO:0015846	polyamine transport	0.0271
GO:0080024	indolebutyric acid metabolic process	0.0271
GO:0006629	lipid metabolic process	0.0297
GO:0099402	plant organ development	0.0309
GO:0010148	transpiration	0.0315
GO:1900039	positive regulation of cellular response to hypoxia	0.0315
GO:0006107	oxaloacetate metabolic process	0.0315
GO:0006528	asparagine metabolic process	0.0315
GO:0032355	response to estradiol	0.0315
GO:0030036	actin cytoskeleton organization	0.0348
GO:0048481	plant ovule development	0.0376
GO:0006355	regulation of transcription, DNA-templated	0.0389
GO:0019632	shikimate metabolic process	0.0404
GO:0006308	DNA catabolic process	0.0491
